# Supplementary material for: Lessons Learned from Crowdsourcing Complex Engineering Tasks
Source: PLoS One. 2015 Sep 18;10(9):e0134978. doi: 10.1371/journal.pone.0134978 (PMC4575153; doi:10.1371/journal.pone.0134978)
Supplement: S1 Dataset — Some questions are removed due to personally identifying data. 0 = Response is "reject simulation". 1 = Response is "to keep simulation". 2 = Response is "unable to determine". (CSV) [file pone.0134978.s001.csv]

What is your gender?	What is your age?	Where do you live?	What is the highest level of education that you have completed?	What is the major reason you are doing this work?	HIT 1	AT1M1_D	AT1M2_D	AT2M2_D	AT1M1_B	AT1M2_B	AT2M2_B	AT1M1_C	AT1M2_C	AT2M2_C	HIT 2	BT1M2_D	BT1M3_D	BT2M1_D	BT1M2_B	BT1M3_B	BT2M1_B	BT1M2_C	BT1M3_C	BT2M1_C	HIT 3	BT1M1_D	BT1M1_B	BT1M1_C	HIT 4	AT3M1_D	AT3M2_D	AT3M3_D	AT3M1_B	AT3M2_B	AT3M3_B	AT3M1_C	AT3M2_C	AT3M3_C	HIT 6	BT3M3_D	BTurb1_D	CDom1_D	BT3M3_B	BTurb1_B	CDom1_B	BT3M3_C	BTurb1_C	CDom1_C	HIT 7
male	26-30	US	advanced	morality		0	1	1	0	1	1	0	1	1		1	1	0	1	1	0	1	1	0		1	1	1		1	1	0	1	1	0	0	1	0		0	0	1	0	0	0	1	1	0
male	26-30	US	advanced	morality		0	0	1	0	0	1	0	0	1		0	1	0	0	1	1	0	1	0						1	1	0	1	1	1	0	0	0		0	0	1	1	1	1	0	1	0
emptyanswer	emptyanswer	emptyanswer	emptyanswer	emptyanswer		0	0	1	0		1	0	1	1		0	1	1	0	1	1	1	1	0		1	1	1		1	1	0	1	1	0	0	1	0		0	0	1	0	0	1	1	1	0
female	21-25	US	4yearcollege	morality		0	1	1	1	2	1	1	1	1		1	1	1	2	1	1	1	1	0		1	1	1		1	1	0	1	1	1	0	1	0		1	1	1	1	1	2	1		2
female	26-30	US	4yearcollege	morality		0	0	1	0	0	1	0	0	1		1	0	1	1	0	0	1	0	0		1	1	1		1	1	0	1	1	0	1	0	0		1	0	1	1	0	0	1	1	0
male	31-40	US	advanced	morality		1		0	0		0	0		0		1	1	0	0	1	1	0	1	0		0	1	0		1	1	0	1	1	0	0	0	0		0	1	0	0	1	1	1	1	0
male	26-30	US	advanced	morality		0		1	1		1	1		0		0	0	1	1	1	0	1	1	0		1	1	1		1	1	0	1	1	1	0	1	1		0	0	1	1	1	1	1	1	1
male	21-25	US	4yearcollege	other		0		1	2		1	0		0		0	1	0	2	1	1	0	1	0		1	1	1		0	0	0	1	1	2	0	0	0		0	0	1	1	1	1	1	1	0
emptyanswer	emptyanswer	emptyanswer	emptyanswer	emptyanswer		1		1	0		1	1		1		1		1	1		1	1		0		1	1	1		1		2	1		1	1		0		2		1	1		1	1		0
female	21-25	US	4yearcollege	other		0	0	1	1	0	1	0	0	1		1	0	0	1	0	1	0	1	0		1	1	1		1	0	0	1	1	1	1	0	0		1	0	1	1	1	0	1	1	0
anonymous	21-25	anonymous	anonymous	other		0		1	0		1	0		1		1		0	1		1	1		0		1	1	1		0		0	0		0	0		0		0		1	1		0	1		0
					Ground Truth:	0	0	1	0	0	1	1	1	1		0	1	2	0	1	0	1	1	2		1	1	1		1	1	1	1	1	1	0	1	1		1	1	1	1	1	0	1	1	0
					Consensus:	0	0	1	0	0	1	0	2	1		1	1	0	1	1	1	1	1	0		1	1	1		1	1	0	1	1	2	0	0	0		0	0	1	1	1	1	1	1	0
					Yes	2	2	10	3	1	10	3	3	8		7	6	5	6	7	8	7	8	0		9	10	9		9	7	0	10	9	5	3	4	1		3	2	10	8	6	6	10	8	1
					U	0	0	0	1	1	0	0	0	0		0	0	0	2	0	0	0	0	0		0	0	0		0	0	1	0	0	1	0	0	0		1	0	0	0	0	1	0	0	1
					No	9	4	1	7	3	1	8	3	3		4	3	6	3	2	3	4	1	11		1	0	1		2	2	10	1	0	5	8	5	10		7	7	1	3	3	4	1	0	9
					Tot	11	6	11	11	5	11	11	6	11		11	9	11	11	9	11	11	9	11		10	10	10		11	9	11	11	9	11	11	9	11		11	9	11	11	9	11	11	8	11
[truncated: 82 more columns]
