# Supplementary material for: Lessons Learned from Crowdsourcing Complex Engineering Tasks
Source: PLoS One. 2015 Sep 18;10(9):e0134978. doi: 10.1371/journal.pone.0134978 (PMC4575153; doi:10.1371/journal.pone.0134978)
Supplement: S2 Dataset — As explained in the paper, this data is in a slightly different format than the previous dataset. But the image names can be used to correspond to the other data sets. (CSV) [file pone.0134978.s002.csv]

What is your gender?	What is your age?	What is the highest level of education you have completed?		Sim 1	AT1M1_B	AT1M1_C	AT1M1_D	Sim 2	AT1M2_B	AT1M2_C	AT1M2_D	Sim 3	AT2M2_B	AT2M2_C	AT2M2_D	sim 4	BT1M2_B	BT1M2_C	BT1M2_D	sim 5	BT1M3_B	BT1M3_C	BT1M3_D	Sim 6	BT2M1_B	BT2M1_C	BT2M1_D	Sim 7	Dom1_B	Dom1_C	Dom1_D	Sim 8	Dur1_B	Dur1_C	Dur1_D	Sim 9	BT1M1_B	BT1M1_C	BT1M1_D	Sim 10	AT3M1_B	AT3M1_C	AT3M1_D	Sim 11	AT3M2_B	AT3M2_C	AT3M2_D	Sim 12	AT3M3_B
					Response	Response	Response		Response	Response	Response		Response	Response	Response		Response	Response	Response		Response	Response	Response		Response	Response	Response		Response	Response	Response		Response	Response	Response		Response	Response	Response		Response	Response	Response		Response	Response	Response		Response
Female	21 to 25	Undergraduate			No	Yes	Yes		Yes	Yes	Yes		Yes	Yes	No		No	Yes	Yes		Yes	Yes	No		Yes	Yes	Yes		Yes	Yes	No		Yes	Yes	No		Yes	Yes	Yes		Yes	No	No		Yes	Yes	Yes		Yes
Male	21 to 25	Undergraduate			Yes	Yes	No		Yes	Yes	Yes		Yes	Yes	Yes		No	Yes	Yes		No	Yes	Yes		Yes	Yes	Yes		No	Yes	No		No	Yes	Yes		Yes	Yes	Yes		Yes	No	No		Yes	Yes	No		No
Male	21 to 25	Ph.D. student			Yes	Yes	Yes		Yes	Yes	No		Yes	No	Yes		Yes	Yes	Yes		Yes	Yes	Yes		No	No	No		Yes	Yes	Yes		No	Yes	No		Yes	Yes	Yes		No	No	No		No	Yes	No		Yes
Female	21 to 25	Undergraduate			Yes	Yes	Yes		Yes	Yes	Yes		No	No	No		No	Yes	Yes		Yes	Yes	Yes		Yes	Yes	No		Yes	Yes	Yes		Yes	Yes	No		No	No	No		No	No	Yes		Yes	Yes	Yes		Yes
Male	26 to 30	Ph.D. student			Yes	Yes	No		Yes	Yes	Yes		Yes	Yes	Yes		Yes	Yes	Yes		Yes	Yes	Yes		No	No	No		Yes	Yes	Yes		Yes	Yes	No		Yes	Yes	Yes		Yes	No	No		Not able to determine	Yes	Yes		No
Female	21 to 25	Master's student			Yes	Not able to determine	No		No	No	Not able to determine		Yes	Yes	Yes		No	No	Not able to determine		Yes	Yes	Yes		Yes	No	Yes		Not able to determine	Not able to determine	Yes		Yes	Yes	No		Yes	Yes	Yes		Yes	No	Yes		Yes	Yes	Yes		No
Female	31 to 40	Master's student			No	Yes	Yes		No	Yes	Yes		Yes	Yes	No		No	No	No		Yes	Yes	No		Yes	No	No		Yes	No	No		Yes	No	No		Yes	Yes	Yes		Yes	No	No		Yes	Yes	No		Yes
Male	26 to 30	Master's student															Yes	Yes	Yes		Yes	Yes	No		No	No	Yes		Yes	Yes	Yes		Yes	Yes	No		No	No	No		Yes	No	No		Yes	Yes	No		Yes
				Ground Truth:	No	Yes	No		No	Yes	No		Yes	Yes	Yes		No	Yes	No		Yes	Yes	Yes		No	U	U		Yes	No	Yes		Yes	Yes	No		Yes	Yes	Yes		Yes	No	Yes		Yes	Yes	Yes		Yes
				Consensus:	Yes	Yes	Yes		Yes	Yes	Yes		Yes	Yes	Yes		No	Yes	Yes		Yes	Yes	Yes		Yes	No	U		Yes	Yes	Yes		Yes	Yes	No		Yes	Yes	Yes		Yes	No	No		Yes	Yes	U		Yes
				Yes	5	6	4		5	6	5		6	5	4		3	6	6		7	8	5		5	3	4		6	6	5		6	7	1		6	6	6		6	0	2		6	8	4		5
				U	0	1	0		0	0	1		0	0	0		0	0	1		0	0	0		0	0	0		1	1	0		0	0	0		0	0	0		0	0	0		1	0	0		0
				No	2	0	3		2	1	1		1	2	3		5	2	1		1	0	3		3	5	4		1	1	3		2	1	7		2	2	2		2	8	6		1	0	4		3
				Tot	7	7	7		7	7	7		7	7	7		8	8	8		8	8	8		8	8	8		8	8	8		8	8	8		8	8	8		8	8	8		8	8	8		8
[truncated: 90 more columns]
