# Supplementary material for: Lessons Learned from Crowdsourcing Complex Engineering Tasks
Source: PLoS One. 2015 Sep 18;10(9):e0134978. doi: 10.1371/journal.pone.0134978 (PMC4575153; doi:10.1371/journal.pone.0134978)
Supplement: S3 Dataset — This file contains the percentage "scores" (relative to ground truth) of all participants who completed all tasks in phase 1 (up to 12 "Unable to determine" or blanks allowed). Headings Legend: MT—Master Turker. NT—Non-master Turker. U1—Grad student group 1. U2—Grad student group 2. (CSV) [file pone.0134978.s003.csv]

MT	NT	U1	U2			Turker Quick Survey Summary
0.94	0.9340659341	0.8202247191	0.8426966292
0.9	0.90625	0.7628865979	0.7746478873			Gender	masters	Non-masters	total
0.8958333333	0.90625	0.7446808511	0.7362637363			female	67	92	159
0.8913043478	0.9	0.7301587302	0.6734693878			male	59	116	175
0.8888888889	0.8901098901	0.7010309278	0.6363636364
0.8842105263	0.8901098901	0.6804123711	0.63			money	79	119	198
0.88	0.89	0.6385542169	0.62			challenge	24	19	43
0.8787878788	0.8865979381	0.625	0.61			morality	11	34	45
0.8787878788	0.8842105263	0.625				killing time	6	15	21
0.8709677419	0.8787878788	0.6063829787				fun	2	12	14
0.87	0.8787878788	0.5362318841				other	3	2	5
0.87	0.8787878788
0.87	0.8775510204					21-25	8	47	55
0.87	0.875					26-30	30	38	68
0.87	0.87					31-40	47	69	116
0.8673469388	0.87					41-50	26	26	52
0.8673469388	0.87					51-60	8	19	27
0.8631578947	0.8686868687					60+	5	6	11
0.8585858586	0.8686868687
0.8585858586	0.8673469388					US	116	163	279
0.85	0.8673469388					IN	9	39	48
0.85	0.86					CA	1	1	2
0.8484848485	0.8556701031
0.8484848485	0.85
0.84	0.85					less than high school	2	1	3
0.84	0.8484848485					high school	15	21	36
0.84	0.8484848485					some college	30	53	83
0.8383838384	0.8469387755					2 year college	15	19	34
0.8383838384	0.84					4 year college	46	86	132
0.8367346939	0.84					advanced degree	16	25	41
0.8350515464	0.84
0.8333333333	0.84
0.8333333333	0.8383838384
0.83	0.8383838384
0.83	0.8383838384
0.83	0.8351648352
0.83	0.8350515464
0.83	0.8350515464
0.829787234	0.8350515464
0.8282828283	0.83
0.8265306122	0.83
0.82	0.83
0.82	0.83
0.82	0.83
0.8181818182	0.83
0.81	0.8282828283
0.806122449	0.824742268
0.8	0.824742268
0.8	0.8229166667
0.797752809	0.8229166667
0.7959183673	0.8222222222
0.79	0.8222222222
0.79	0.8210526316
0.79	0.82
0.79	0.82
0.7894736842	0.82
0.7857142857	0.8181818182
0.7857142857	0.8163265306
0.78	0.8144329897
0.7755102041	0.8125
0.77	0.81
0.77	0.81
0.7628865979	0.8080808081
0.7575757576	0.8080808081
0.7551020408	0.8080808081
0.75	0.8
0.74	0.8
0.73	0.797979798
0.73	0.7959183673
0.72	0.79
0.7065217391	0.79
0.7	0.79
0.6947368421	0.79
0.693877551	0.7878787879
0.688172043	0.7872340426
0.6868686869	0.7857142857
0.6813186813	0.7857142857
0.6666666667	0.7835051546
0.6391752577	0.78
0.6373626374	0.78
0.6262626263	0.78
0.612244898	0.7777777778
0.6020408163	0.7777777778
0.59	0.7755102041
	0.77
	0.77
	0.7676767677
	0.76
	0.76
	0.7575757576
	0.7575757576
	0.75
	0.75
	0.75
	0.75
	0.7474747475
	0.7474747475
	0.7373737374
	0.7346938776
	0.73
	0.73
	0.73
	0.7272727273
	0.7216494845
	0.72
	0.7142857143
	0.7113402062
	0.7
	0.6989247312
	0.6989247312
	0.6989247312
	0.69
	0.69
	0.68
	0.68
	0.6767676768
	0.66
	0.6565656566
	0.6565656566
	0.6363636364
	0.6326530612
	0.62
	0.6161616162
	0.61
	0.61
	0.6082474227
	0.6060606061
	0.6
	0.57
	0.56
	0.54
0.7978070927	0.7825493976	0.6791421161	0.6904301596	<-Average
