# Supplementary material for: Lessons Learned from Crowdsourcing Complex Engineering Tasks
Source: PLoS One. 2015 Sep 18;10(9):e0134978. doi: 10.1371/journal.pone.0134978 (PMC4575153; doi:10.1371/journal.pone.0134978)
Supplement: S4 Dataset — 0 = Response is "reject simulation". 1 = Response is "to keep simulation". 2 = Response is "unable to determine". There were two groups of master turkers surveyed, one in 2013, and one in 2014. The beginning of each group is marked. (CSV) [file pone.0134978.s004.csv]

What is your gender?	What is your age?	Where do you live?	What is the highest level of education that you have completed?	What is the major reason you are doing this work?	2014 Group:	AT1M1_D	AT1M2_D	AT2M2_D	AT1M1_B	AT1M2_B	AT2M2_B	AT1M1_C	AT1M2_C	AT2M2_C		BT1M2_D	BT1M3_D	BT2M1_D	BT1M2_B	BT1M3_B	BT2M1_B	BT1M2_C	BT1M3_C	BT2M1_C		BT1M1_D	BT1M1_B	BT1M1_C		AT3M1_D	AT3M2_D	AT3M3_D	AT3M1_B	AT3M2_B	AT3M3_B	AT3M1_C	AT3M2_C	AT3M3_C		BT3M3_D	BTurb1_D	CDom1_D	BT3M3_B	BTurb1_B	CDom1_B	BT3M3_C	BTurb1_C	CDom1_C
female	31-40	US	highschool	money		0	1	1	1	1	1	0	0	0		1	1	1	1	1	0	0	0	0		1	1	1		1	1	1	0	1	1	0	0	0		0	1	1	1	1	0	0	0	0
female	41-50	US	4yearcollege	money		0	1	1	1	1	0	1	0	0
male	41-50	US	2yearcollege	killingtime		2	0	1	1	1	0	1	1	0		0	1	1	1	1	0	2	2	0		1	1	0		1	1	0	1	1	2	0	0	0		0	1	1	0	1	0	0	0	0
female	31-40	US	somecollege	money		1	1	1	1	1	1	0	1	1		1	1	1	1	1	1	0	1	0		1	1	1		0	0	0	1	1	1	0	0	0		0	0	1	1	1	1	1	1	0
male	31-40	US	somecollege	money		0	1	1	1	0	1	0	0	1		0	1	1	1	1	0	0	1	0		1	1	1		1	1	0	0	1	1	0	1	0		0	1	1	0	1	0	1	1	0
male	26-30	US	4yearcollege	money		1	1	1	1	1	1	0	0	0		1	1	1	1	0	0	0	0	0		1	1	0		1	1	0	0	1	0	0	0	0		0	0	1	1	0	0	0	0	0
female	31-40	US	advanced	money		1	2	1	2	0	1	0	0	1		1	1		1	1	0	0	1	0		1	1	1		0	0	1	0	1	1	0	1	0		1	1	1	1	1	0	1	1	0
male	21-25	US	2yearcollege	money		0	0	1	0	0	1	1	1	1		0	1	1	1	1	0	1	1	0		1	1	1		1	1	1	1	1	1	0	1	0		1	1	1	1	1	1	1	1	0
female	18-20	US	somecollege	money		0	1	1	0	1	1	0	1	1
male	26-30	US	somecollege	money		0	1	1	1	1	1	1	1	1
female	51-60	US	4yearcollege	money		0	1	1	0	0	1	1	1	1		0	1	1	1	1	1	1	1	0		1	1	1		1	1	0	1	1	1	0	1	1		1	1	1	1	1	0	1	1	0
male	31-40	US	4yearcollege	challenge		0	0	1	1	1	1	0	1	1		0	1	1	1	1	1	1	1	0		1	1	1		1	1	0	1	1	2	0	1	0		0	1	1	1	1	1	1	1	0
male	26-30	US	somecollege	morality		1	2	1	1	1	0	0	1	0		1	1	0	0	1	0	0	1	0		1	1	1		0	0	0	0	0	0	0	1	0		0	0	1	0	1	0	1	1	0
female	51-60	US	highschool	morality		0	0	1	0	0	1	1	0	1		0	1	1	0	1	1	1	1	0		1	1	1		1	1	0	1	1	1	0	1	1		0	1	1	1	1	0	1	1	0
male	31-40	US	4yearcollege	money		0	1	1	0	0	1	0	1	0
male	31-40	US	highschool	money		0	0	1	1	1	1	0	0	1		0	1	1	1	1	1	0	1	0		1	1	1		1	1	0	1	1	1	0	0	0		0	1	1	1	1	1	1	1	0
female	31-40	US	4yearcollege	morality		0	0	0	1	1	1	0	0	1		0	1	1	1	1	1	0	1	0		1	1	1		0	0	0	1	1	1	0	1	0		0	0	1	1	1	2	1	1	0
female	31-40	US	somecollege	money		1	1	0	1	1	1	1	1	1		1	1	1	1	1	1	1	1	0		1	1	1		0	0	0	1	1	1	0	1	1		0	0	1	1	0	0	1	1	0
female	26-30	US	4yearcollege	challenge		0	0	1	0	0	1	0	0	1		0	1	1	0	1	1	0	1	0		1	1	1		0	0	0	1	1	1	0	0	0		0	1	1	1	1	1	0	0	0
male	31-40	US	advanced	anonymous		1	2	1	1	0	1	0	1	0		2	1	1	1	1	1	1	1	0		1	1	1		1	1	0	1	1	1	0	0	0		0	0	1	1	1	1	1	1	0
male	41-50	US	4yearcollege	money		0	1	1	1	1	1	0	0	0		0	1	0	1	1	0	0	0	0		1	1	1		0	0	0	0	1	0	0	0			0	1	1	0	0	0	1	1	0
female	51-60	US	highschool	money		0	0	1	1	1	0	0	0	1		1	1	1	1	1	0	0	1	0		1	1	1		1	1	1	0	0	0	0	1	0		1	1	1	0	0	0	1	1	0
male	26-30	US	somecollege	money		1	1	1	0	1	1	0	0	1
male	26-30	US	lessthanhigh	money		1	1	0	1	1	0	1	1	1
male	26-30	US	2yearcollege	money		0	1	1	2	2	1	0	2	1		1	1	1	2	1	2	2	0	0		1	1	1		1	1	0	2	2	2	0	2	0		0	1	1	0	0	0	1	1	0
female	31-40	US	2yearcollege	money		0	0	1	0	1	1	1	0	1		0	1	1	1	1	1	1	1	0		1	1	1		1	1	0	1	1	1	0	1	1		0	1	1	1	1	1	1	1	1
female	60	US	4yearcollege	money		0	0	1	1	1	1	0	0	1		0	1	1	1	1	0	0	1	0		1	1	1		0	1	0	0	1	0	0	1	0		1	0	1	1	1	0	1	1	0
male	31-40	IN	4yearcollege	killingtime		0	1	1	1	0	1	1	0	1		1	1	1	1	1	1	1	1	0		1	0	1		1	1	1	0	1	1	0	1	0		1	0	1	1	1	0	1		0
male	26-30	IN	4yearcollege	money		0	0	1	1	1	1	0	0	1		1	1	1	1	1	1	1	1	0		1	1	1		1	1	1	1	1	1	0	1	0		1	0	1	1	1	1	1	1	0
female	31-40	US	2yearcollege	money		0	2	1	1	1	1	1	1	1		1	1	1	1	1	1	1	1	0		1	1	1		1	1	1	1	1	1	0	1	1		1	1	1	1	1	1	1	1	0
male	21-25	US	4yearcollege	money		1	1	1	1	1	1	1	1	1		1	1	1	1	1	1	1	1	0		1	1	1		1	1	0	1	1	1	0	1	0		1	1	1	1	1	0	1	1	0
female	26-30	US	4yearcollege	money		0	0	1	1	1	0	1	1	0		0	1	1	1	1	0	1	1	0		1	1	1		1	1	1	0	0	0	0	0	0		1	1	1	0	0	1	1	1	0
female	41-50	US	4yearcollege	money		0	1	1	1	0	1	0	1	0		1	1	1	1	1	0	1	1	0		1	1	1		1	1	1	0	1	0	0	1	1		0	0	1	1	0	0	1	1	0
female	31-40	US	advanced	money		0	0	1	0	0	1	0	0	1		0	1	1	0	1	1	0	1	0		1	1	1		1	1	0	1	1	1	0	1	0		0	0	1	1	1	0	1	1	0
female	31-40	US	4yearcollege	challenge		0	1	1	1	0	1	1	0	1		2	1	0	0	1	1	1	1	0		1	1	1		0	0	0	1	1	1	0	1	0		0	0	1	1	1	2	1	1	0
male	41-50	US	somecollege	challenge		0	1	1	1	0	1	0	0	1		1	1	1	0	1	1	0	1	0		1	1	1		1	1	0	1	1	1	0	1	0		0	1	1	1	1	0	1	1	0
male	41-50	US	2yearcollege	morality		0	0	1	1	1	1	0	0	1		0	1	1	0	1	1	0	1	1		1	1	1		1	1	0	1	1	1	0	1	1		0	1	1	1	1	2	1	1	0
female	41-50	US	2yearcollege	challenge		0	0	0	1	1	0	1	1	1		0	1	0	1	1	0	0	1	0		1	1	1		0	0	0	0	1	0	0	1	1		0	1	1	0	0	0	1	1	0
male	26-30	IN	advanced	challenge		1	1	1	1	1	1		1	1		1	1	1	1	1	1	0	1	0		1	1	1		1	1	0	1	1	1	0	1	1		0	1	1	1	1	1	1	1	0
male	41-50	US	somecollege	money		1	1	1	0	0	1	1	1	1
male	41-50	US	2yearcollege	money		0	0	1	1	1	1	1	1	1		0	1	1	1	1	1	1	1	0		1	1	1		1	1	2	1	1	1	0	1	0		2	1	1	1	1	1	1	1	0
male	21-25	US	highschool	challenge		0	0	2	1	1	1	0	1	0		1	1	2	1	1	1	1	1	0		1	1	1		2	2	0	1	1	1	0	1	0		0	1	1	1	1	1	1	1	0
male	41-50	US	highschool	money		0	0	1	1	1	0	0	0	1
male	41-50	US	4yearcollege	challenge		0	0	1	1	1	1	0	0	1		0	1	1	1	1	0	0	1	0		1	1	1		1	1	0	1	1	0	0	1	0		0	1	1	1	1	1	1	1	0
female	31-40	US	4yearcollege	money		0	1	1	1	1	1	1	1	1
female	31-40	US	somecollege	challenge		0	1	1	1	1	1	1	1	1		1	1	1	1	1		1	1	0		1	1	1		1	1	1	1	1	1	0	1	1		1	0	1	1	1	1	1	1	1
male	26-30	US	highschool	money		1	1	1	1	1	1	0	1	1
female	26-30	US	4yearcollege	other		0	0	1	1	1	1	0	0	1		0	1	0	1	1	2	0	0	0		1	1	1		0	0	0		1	0	0	0	0		0	0	1	1	1	0	1	1	0
female	41-50	US	emptyanswer	challenge		0	0	1	1	1	1	0	0	1		0	1	1	0	1	1	0	1	0		1	1	1		1	1	0	1	1	1	0	0	0		0	1	1	1	1	0	1	1	0
female	31-40	US	4yearcollege	money		1	2	0	0	1	1	1	0	0
female	41-50	US	4yearcollege	money		1	1	1	1	1	1	0	0	1		1	1	1	1	1	0	0	1	0		1	1	1		1	1	1	0	1	1	0	1	0		0	1	1	1	1	0	1	1	0
male	31-40	US	somecollege	morality		0	0	1	1	0	1	1	0	1		1	1	1	1	1	1	1	1	0		1	1	1		1	1	0	1	1	1	0	1	0		0	0	1	1	1	0	1	1	0
male	41-50	IN	advanced	challenge		0	0	1	1	1	1	1	1	1
female	26-30	US	4yearcollege	money		0	0	1	0	0	1	0	2	2		0	1	1	1	1	0	1	1	0		1	1	1		1	1	1	0	1	2	0	2	1		1	1	1	1	1	0	1	1	0
male	31-40	US	advanced	money		1	0	0	0	1	1	1	0	0
female	26-30	US	somecollege	money		1	1	1	0	0	1	0	1	0		1	1	1	0	1	1	1	0	0		1	1	1		1	1	0	1	1	1	0	0	0		0	0	1	1	1	0	0	0	0
male	21-25	US	somecollege	money		0	1	1	0	0	1	1	1	1		0	1	1	1	1	0	1	1	0		1	1	1		1	1	0	0	1	2	0	1	1		0	1	1	0	1	0	1	1	0
male	41-50	US	4yearcollege	money		0	0	0	1	1	1	1	1	0		0	1	0	1	1	1	0	1	0		1	1	1		0	0	0	1	1	1	0	1	0		0	0	1	1	1	0	1	1	0
female	31-40	US	4yearcollege	money		1	1	1	1	1	1	0	1	1		1	1	1	1	1	1	0	1	0		1	1	1		1	1	0	1	1	1	0	1	1		0	1	1	1	1	1	1	1	0
female	31-40	US	4yearcollege	challenge	2013 Group:	0	0	0	1	1	1	1	0	0
male	31-40	US	highschool	money		1	1	1	1	1	1	1	1	0		0	1	1	1	1	1	0	1	0		1	1	0		1	1	0	1	1	1	0	0	1		0	0	1	1	1	1	1	1	0
male	21-25	US	2yearcollege	money		1	1	1	1	0	1	0	0	0		1	1	1	1	1	1	0	1	0		1	1	1		1	1	0	1	1	1	0	1	0		1	1	1	1	1	1	1	1	0
female	26-30	US	somecollege	killingtime		0	2	1	2	0	1	0	2	1		0	1	0	0	1	1	2	2	0		1	1	1												0	0	1	1	1	1	1	1	0
female	51-60	IN	somecollege	challenge		0	0	1	1	1	1	0	1	1		0	1	1	1	1	1	1	1	0		1	1	1		1	1	1	1	1	1	0	1	0		1	1	1	0	1	0	1	1	0
male	31-40	US	somecollege	money		0	1	1	1		1	1	1	0		1	1	1	1	1	1	1	1	0		1	1	1		2	1	1	0	1	1	0	1	1		0	1	1	1	1	1	1	1	0
female	26-30	US	2yearcollege	challenge		0	1	1	1	1	1	0	0	0		1	1	1	1	1	1	0	1	0		1	1	1		2	1	0	1	1	1	0	0	0		0	0	1	1	1	0	0	0	0
female	41-50	US	somecollege	challenge		1	1	1	1	1	1	0	1	0
female	51-60	US	somecollege	challenge		1	1	1	1	1	1	1	1	1		1	1	1	1	1	0	1	1	0		1	1	1		1	1	1	0	1	0	0	1	0		1	1	1	1	1	0	1	1	0
male	31-40	US	somecollege	money		0	0	1	1	1	1	1	1	1		0	1	1	0	1	1	1	1	0		1	1	1		1	1	1	1	1	1	1	1	1		1	1	1	1	1	1	1	1	2
female	31-40	US	advanced	money		0	0	1	1	1	1	0	0	1		0	1	1	1	1	1	0	0	0		1	1	1		1	1	0	1	1	1	0	1	0		0	1	1	1	1	1	1	1	0
female	18-20	US	lessthanhigh	money		1	1	0	0	0	1	0	1	1		1	0	1	1	1	0	0	1	0		0	1	1		1	1	0	0	1	1	0	1	1		1	0	0	1	1	0	1	1	0
female	31-40	CA	somecollege	money		1	1	1	0	0	1	0	1	0		1	1	1	0	1	1	1	1	0		1	1	1		1	1	0	1	1	1	0	0	0		0	1	1	1	1	1	1	1	0
male	31-40	IN	advanced	challenge		0	2	1	1	1	1	1	1	0		2	1	1	1	1	1	1	1	0		1	1	1		2	2	1	1	1	1	0	1	0		1	1	1	1	1	0	1	1	0
female	31-40	US	advanced	money		0	0	1	0	0	1	0	0	1		0	1	1	0	1	1	0	1	0		1	1	1		1	1	0	1	1	1	0	1	0		0	0	1	1	1	0	1		0
female	31-40	US	4yearcollege	money		0	1	1	1	1	1	1	1	1		1	1	1	0	1	1	1	1	0		1	1	1		1	1	1	1	1	1	0	1	1		1	1	1	1	1	0	1	1	0
male	31-40	US	4yearcollege	money		0	1	1	2	0	1	1	1	1		1	1	1	0	1	1	0	1	0		1	1	1		1	1	1	1	1	1	0	1	0		1	1	1	1	1	0	1	1	0
female	60+	US	advanced	challenge		1	1	1	1	0	1	1	1	0		0	1	1	1	1	0	1	1	0		1	1	1		1	1	0	0	0	1	0	1	0		0	0	1	1	1	0	1	1	0
male	41-50	IN	advanced	killingtime		0	0	0	0	0	1	1	1	1		0	1	1	0	1	0	0	1	0		1	1	1		1	1	2	1	0	1	0	1	0		0	2	1	1	1	0	1	1	0
female	31-40	US	advanced	money		0	0	1	1	1	1	0	0	1
female	31-40	US	highschool	morality		0	0	1	1	1	1	0	0	1		0	1	1	1	1	0	0	1	0		1	1	1		1	1	1	1	0		0	1	0		0	0	1	1	1	0	1	1	0
female	31-40	US	somecollege	money		1	1	2	1	1	1	1	1	1		1	0	1	1	0	0	1	1	2		1	1	1		1	1	1	0	1	2	1	1	1		1	0	0	2	1	1	1	1	1
female	26-30	US	4yearcollege	money		0	0	1	1	0	1	1	1	1
female	60+	US	4yearcollege	money		0	0	0	0	0	0	1	0	0		0	1	1	0	1	0	0	1	0		1	1	1		0	0	1	0	0	1	0	1	0		1	0	1	0	0	0	1	1	0
female	26-30	IN	4yearcollege	morality		0	0	1	1	1	1	1	1	1
female	31-40	US	4yearcollege	money		0	1	1	1	0	1	1	1	1		0	1	1	1	1	1	1	1	0		1	1	1		1	1	1	1	1	1	0	1	1		1	1	1	1	1	1	1	1	0
male	26-30	US	2yearcollege	money		1	1	1	1	0	1	0	1	1		1	1	1	0	1	1	1	1	0		1	1	1		1	1	0	1	1	1	0	1	0		0	0	1	1	1	1	1	1	0
female	26-30	US	4yearcollege	money		0	1	1	0	0	1	1	1	1		1	1	1	1	1	1	1	1	0		1	1	1		1	1	0	1	1	1	0	1	0		0	0	1	1	1	0	1	1	0
female	31-40	US	highschool	money		0	0	1	0	0	1	0	0	1
female	41-50	US	advanced	challenge		0	0	1	1	0	1	0	0	1		0	1	0	1	1	0	0	1	0		1	1	1		0	1	0	0	1	1	0	1	0		0	1	1	1	1	1	1	1	0
female	41-50	US	2yearcollege	money		0	0	1	0	0	1	1	1	1		0	1	0	0	1	1	1	1	0		1	1	1		0	0	0	1	1	1	0	1	1		0	0	1	1	1	0	1	1	0
female	60+	US	4yearcollege	challenge			0	1		1	1		0	1
male	26-30	US	highschool	money		0	0	1	0	0	1	0	0	1		0	1	1	0	1	1	0	1	0		1	1	1		1	1	0	1	1	0	0	1	0		0	1	1	0	0	0	1	1	0
male	26-30	US	4yearcollege	money		0	0	1	1	1	1	1	1	1		0	1	0	1	1	0	1	1	0		1	1	1		0	1	1	1	1	1	0	1	1		0	1	1	1	1	0	1	1	0
male	26-30	US	somecollege	money		0	0	1	0	0	1	0	0	1																										0	1	1	1	1	0	1	1	0
male	21-25	US	somecollege	morality		1	0	1	0	1	0	1	0	1
female	26-30	US	4yearcollege	money		1	0	1	0	0	1	1	1	0		0	1	1	0	1	0	1	1	0		1	1	1		1	1	0	1	1	0	0	1	0		1	1	1	0	1	0	1	1	0
female	41-50	US	advanced	fun		0	1	0	1	1	1	1	1	1
male	31-40	US	2yearcollege	fun		0	1	0	1		1	1	1	1
male	26-30	US	highschool	money		0	2	1	1	2	1	2	2	1			1	1	2	1	1		1	0		1	1	1		1	1	0	1	1	1	0	1	0		0	1	1	1	1	2	1	1	0
female	41-50	US	somecollege	morality		1	0	2	1	1	1	1	1	1		0	1	2	1	1	1	1	1	0		1	1	1		2	2	1	1	1	1	0	1	0		1	0	1	1	1	1	1	1	0
male	31-40	US	somecollege	money		0	0	1	1	1	1	0	0	1		0	1	1	1	1	1	0	0	0		1	1	1		1	1	0	1	1	1	0	0	0		0	1	1	1	1	1	1	0	0
female	26-30	US	somecollege	money		0	0	1	1	1	1	0	0	1
male	51-60	US	2yearcollege	morality		1	0	1	1	1		1	0	1
male	41-50	US	4yearcollege	challenge		0	0	1	1	1	1	1	1	1		0	1	1	1	1	1	1	1	0		1	1	1		1	1	1	1	1	0	0	1	1		1	1	1	0	1	1	1	1	0
female	31-40	US	somecollege	money		0	2	1	1	1	1	0	2	1
male	31-40	IN	4yearcollege	morality		1	1	1	1	1	1	1	1	1
female	31-40	US	4yearcollege	money		0	0	1	0	0	1	0	1	0		0	1	1	1	1	1	1	1	0		1	1	1		1	1	0	1	1	1	0	1	0		0	1	1	2	1	0	1	1	0
male	26-30	US	advanced	money		0	0	1	0	0	1	0	0	1		0	1	0	0	1	0	0	1	0		1	1	1		0	1	1	0	1	1	0	1	1		1	1	1	1	1	0	1	1	0
female	26-30	US	emptyanswer	other		0	1	1	1	1	1	1	1	1		1	1	1	1	1	2	1	1	0		1	1	1		1	1	1	1	1	1	0	1	1		1	2	1	1	1	2	1	1	0
male	41-50	US	somecollege	killingtime		0	0	1	0	0	1	0	1	1		0	1	1	0	1	1	0	1	0		1	1	1		1	1	0	1	1	0	0	1	0		1	1	1	0	0	0	1	1	0
male	21-25	US	4yearcollege	other		0	1	1	1	1	1	0	0	0
male	41-50	US	4yearcollege	money		0	0	1	1	1	1	0	0	1		0	1	1	1	1	1	0	1	0		1	1	1		1	1	1	1	1	1	0	1	1		2	1	1	1	1	1	1	1	0
female	51-60	US	highschool	money		0	1	1	1	1	1	1	1	0		1	1	1	1	1	1	1	1	0		1	1	1		1	1	1	1	1	1	0	0	1		0	1	1	1	1	1	1	1	0
female	26-30	US	4yearcollege	challenge		0	0	1	1	1	1	0	0	1		0	1	1	1	1	0	0	1	0		1	1	1		1	1	0	1	1	0	0	1	0		1	1	1	1	1	0	1	1	0
male	31-40	US	advanced	money		0	0	1	0	0	1	1	0	1		0	1	0	0	1	0	0	1	0		1	1	1		0	0	0	0	1	0	0	1	0		0	0	1	0	0	0	1	1	0
male	41-50	US	somecollege	money		1	0	1	1	1	1	0	0	1		2	1	2	1	1	1	0	1	0		1	1	1		2	2	0	1	1	1	0	1	0		0	1	1	1	1	0	1	1	0
male	21-25	US	somecollege	money		0	1	1	1	0	1	0	1	0		1	1	1	0	1	1	1	1	0		1	1	1		1	1	0	1	1	1	0	2	0		0	1	1	1	1	0	1	1	0
female	31-40	US	4yearcollege	money		0	1	1	1	1	1	0	0	1		1	1	1	1	1	0	0	1	0		1	1	1		1	1	0	1	1	0	0	1	0		1	1	1	1	1	0	1	1	0
female	31-40	US	highschool	money		0	0	1	0	0	1	0	0	1		0	1	1	0	1	1	0	1	0		1	1	1		1	1	0	1	1	1	0	1	0		0	1	1	1	1	0	1	1	0
female	60+	US	highschool	money		0	0	1	0	0	0	1	1	1
female	26-30	US	4yearcollege	challenge		0	2	1	1	1	1	0	0	1																										0	1	1	1	1	2	1	1	0
male	31-40	US	2yearcollege	killingtime		0	0	1	0	0	1	0	0	1		0	1	1	0	1	0	0	1	0		1	1	1		1	1	1	0	1	1	0	1	0		0	1	1	1	1	2	1	1	0
male	31-40	US	4yearcollege	money		0	0	1	1	1	1	0	0	1		0	1	1	1	1	1	1	1	0		1	1	1		1	1	0	1	1	1	0	1	1		0	0	1	1	1	1	1	1	0
female	31-40	US	4yearcollege	challenge		1	0	1	1	0	1	0	0	1
female	51-60	US	4yearcollege	money		1	0	1	1	1	1	1	1	1		0	1	1	1	0	0	1	1	0		1	1	1		1	1	1	0	1	0	0	0	0		0	1	1	1	1	0	1	1	0
male	41-50	US	4yearcollege	money		0	0	1	0	0	1	0	0	1		0	1	1	0	1	1	0	1	0		1	1	1		0	0	0	1	1	1	0	1	0		1	1	1	1	1	1	1	1	0
					Ground Truth:	0	0	1	0	0	1	1	1	1		0	1	2	0	1	0	1	1	2		1	1	1		1	1	1	1	1	1	0	1	1		1	1	1	1	1	0	1	1	0
					Consensus:	0	0	1	1	1	1	0	2	1		0	1	1	1	1	1	2	1	0		1	1	1		1	1	0	1	1	1	0	1	0		0	1	1	1	1	0	1	1	0
					Yes	34	51	110	86	75	114	56	63	95		36	92	78	64	91	57	44	84	1		93	93	91		68	74	32	65	85	67	2	72	28		32	62	94	78	84	34	90	87	3
					U	1	10	3	4	2	0	1	5	1		4	0	3	2	0	3	3	2	1		0	0	0		6	4	2	1	1	6	0	3	0		2	2	0	2	0	7	0	0	1
					No	90	65	13	35	47	11	67	58	30		53	2	12	28	3	33	46	8	92		1	1	3		19	15	59	26	7	19	91	18	64		62	32	2	16	12	55	6	7	92
					Tot	125	126	126	125	124	125	124	126	126		93	94	93	94	94	93	93	94	94		94	94	94		93	93	93	92	93	92	93	93	92		96	96	96	96	96	96	96	94	96
[truncated: 76 more columns]
