# Supplementary material for: Lessons Learned from Crowdsourcing Complex Engineering Tasks
Source: PLoS One. 2015 Sep 18;10(9):e0134978. doi: 10.1371/journal.pone.0134978 (PMC4575153; doi:10.1371/journal.pone.0134978)
Supplement: S5 Dataset — There were two groups of non-master turkers surveyed, one in 2013, and one in 2014. The beginning of each group is marked. (CSV) [file pone.0134978.s005.csv]

What is your gender?	What is your age?	Where do you live?	What is the highest level of education that you have completed?	What is the major reason you are doing this work?	2014 Group:	AT1M1_D	AT1M2_D	AT2M2_D	AT1M1_B	AT1M2_B	AT2M2_B	AT1M1_C	AT1M2_C	AT2M2_C		BT1M2_D	BT1M3_D	BT2M1_D	BT1M2_B	BT1M3_B	BT2M1_B	BT1M2_C	BT1M3_C	BT2M1_C		BT1M1_D	BT1M1_B	BT1M1_C		AT3M1_D	AT3M2_D	AT3M3_D	AT3M1_B	AT3M2_B	AT3M3_B	AT3M1_C	AT3M2_C	AT3M3_C		BT3M3_D	BTurb1_D	CDom1_D	BT3M3_B	BTurb1_B	CDom1_B	BT3M3_C	BTurb1_C	CDom1_C
male	26-30	anonymous	advanced	morality		0	0	0	1	1	1	1	0	1
female	21-25	US	somecollege	morality		0	1	1	1	1	0	0	0	1		1	1	1	0	1	0	0	0	0		1	1	1		1	1	1	0	0	1	0	1	0		1	0	1	1	1	1	0	1	0
female	21-25	US	4yearcollege	killingtime		1	1	1	0	1	1	1	1			1	1	0	0	1	1	1	1	0		1	1	1		0	0	0	1	1	1	0	1	1		0	0	1	1	1	0	1	1	1
female	26-30	US	highschool	money		0	2	1	1	1	1	0	0	1		0	1	1	1	1	1	1	1	0		1	1	1		1	1	1	1	1	1	0	1	0		1	1	1	1	1	1	1	1	0
male	21-25	US	somecollege	money		1	1	1	1	0	1	1	1	1
male	21-25	US	somecollege	money		0	0	1	1	1	1	1	1	1		0	1	1	0	1	0	1	1	0		1	1	1		1	1	1	0	1	1	0	1	1		1	1	1	1	1	1	1	1	0
female	31-40	US	4yearcollege	money		1	1	0	2	2	1	1	1	1		1	1	2	2	1	0	1	1	0		1	1	1		0	0	0	1	1	2	0	1	0		0	0	1	0	1	0	1	1	0
female	41-50	US	highschool	money		0	2	1	0	0	1	1	1	1		1	1	1	1	1	0	1	1	0		1	1	1		1	1	1	0	1	1	0	1	1		1	1	1	1	1	0	1	1	0
male	31-40	US	somecollege	challenge		0	0	1	1	1	1	0	1	1		0	1	1	1	1	0	1	1	0		1	1	1		1	1	1	0	1	0	0	0	0		1	1	1	0	0	0	1	1	0
male	31-40	US	4yearcollege	challenge		0	0	0	1	1	0	1	1	1		0	0	0	0	0	1	1	0	1		0	1	1		1	1	0	1	0	1	1	1	1		1	1	0	1	1	0	1	1	1
female	26-30	US	highschool	money		1	1	1	1	1	1	1	1	1
male	26-30	US	4yearcollege	money		0	1	1	1	1	1	0	0	1		1	1	1	1	1	0	0	1	0		1	1	1		1	1	0	0	1	1	0	1	0		0	0	1	1	1	1	1	1	0
male	21-25	US	somecollege	killingtime		0	0	0	1	1	1	0	1	1		0	1	0	1	1	0	0	1	0		1	1	1		0	0	0	0	1	1	0	0	0		0	1	1	1	1	1	1	1	0
female	41-50	US	highschool	money		0	2	1	1	1	1	1	1	1		2	1	1	1	1	0	1	1	0		1	1	1		1	0	0	0	1	1	0	1	0		0	0	1	1	1	0	1	1	0
male	26-30	US	4yearcollege	money		1	1	1	1	1	0	1	1	1		1	1	1	1	1	0	1	1	0		1	1	1		1	1	1	0	1	0	0	1	1		1	1	1	0	0	0	1	1	1
male	21-25	US	2yearcollege	money		1	1	1	1	2	1	1	1	0		1	0	0	1	1	1	1	1	1		0	1	1		1	0	0	1	1	1	0	1	1		0	0	0	1	1	1	1	1	0
female	31-40	US	2yearcollege	killingtime		1	1	1	0	1	1	1	1	1		1	1	1	1	1	0	1	1	0		1	1	1		0	0	0	0	0	0	0	1	0		1	1	1	1	1	2	1	1	0
male	26-30	US	4yearcollege	money		0	0	1	1	2	1	0	1	1		1	1	1	2	1	1	2	1	0		1	1	1		1	1	1	2	2	1	2	1	0		1	1	1	1	1	1	1	1	0
male	21-25	US	4yearcollege	morality		0	1	1	0	0	1	1	1	1		1	1	0	0	1	1	0	1	0		1	1	1		0	0	0	1	1	1	0	1	0		0	1	1	1		0	1		0
male	31-40	US	4yearcollege	fun		0	1	0	0	0	1	0	1	1		0	1	2	0	1	0	1	1	0		1	1	1		0	0	0	0	1	1	0		0		1	1	1	1	1	0	1	1	0
female	31-40	US	highschool	fun		0	1	0	1	0	0	1	1	1
male	31-40	US	somecollege	money		1	1	1	1	1	0	1	0	1
male	31-40	US	highschool	money		0	0	1	1	1	1	0	1	0		1	1	1	1	1	1	1	0	0		1	1	0		1	1	0	1	1	1	0	0			0	1	1	1	1	1	0	0	0
male	31-40	US	somecollege	anonymous		0	0	1	0	0	1	0	0	0		0	1	1	1	1	0	1	1	0		1	1	1		1	1	0	0	1	0	0	0	0		0	1	1	1	1	0	0	0	0
male	26-30	IN	advanced	money		1	1	0	1	1	1	1	1	1		0	0	0	1	0	1	1	1	1		0	1	1		0	0	0	1	1	1	1	1	1		0	1	0	1	0	0	1	1	0
male	31-40	US	somecollege	morality		0	1	1	1	1	1	0	0	1		1	1	1	1	1	1	0	1	0		1	1	1		1	1	0	1	1	1	0	1	0		0	1	1	1	1	1	1	1	0
male	26-30	US	4yearcollege	killingtime		1	1	1	0	0	1	0	0	1		1	1	1	0	1	1	0	1	0		1	1	1		1	1	1	1	1	1	0	1	0		1	1	1	1	1	1		1	0
male	21-25	US	somecollege	money		0	1	1	1	0	0	1	1	1		1	1	1	0	1	0	1	1	0		1	1	1		1	1	0	0	2	1	0	1	1		0	0	1	0	1	0	1	1	0
female	26-30	US	somecollege	money		0	0	1	0	0	1	1	1	1		0	1	1	0	1	1	1	1	0		1	1	1		1		0	1	0	1	0		1		0	0	1	1	1	0	1	1	0
male	31-40	US	somecollege	money		0	1	1	0	0	1	0	1	1
male	21-25	US	advanced	money		0	1	1	1	1	1	1	1	1		1	1	1	1	1	1	1	1	0		1	1	1		1	1	0	1	1	1	0	1	0		0	0	1	1	1	1	1	1	0
male	21-25	US	4yearcollege	money		1	2	1	2	0	1	1	1	1		2	1	1	0	1	1	1	1	0		1	1	1		1	1	1	1	1	1	0	1	1		1	1	1	1	1	0	1	1	0
female	31-40	US	4yearcollege	money		0	0	1	1	1	1	1	1	1		0	1	1	1	1	0	1	1	0		1	1	1		0	1	0	0	1	1	0	1	1		1	1	1	1	1	0	1	1	0
male	31-40	US	4yearcollege	money		0	1	2	1	2	1	0	1	0		1	1	1	2	1	1	1	2	0		1	1	1		2	1	0	1	1	1	0	0	0		0	1	1	1	1	1	1	1	0
female	41-50	US	somecollege	money		1	1	1	1	1	1	1	1	1		0	1	1	1	1	0	1	1	0		1	1	1		1	1	0	0	1	1	0	0	0		0	0	1	1	1	0	1	1	0
male	26-30	IN	advanced	morality		0	0	1	0	0	1	0	0	1		0	1	0	0	1	1	0	1	0		1	1	1		0	0	0	1	1	1	0	1	0		0	0	1	1	1	2	1	1	0
female	31-40	US	4yearcollege	money		1	0	1	1	0	0	1	1	1		0	1	1	1	0	0	1	1	0		1	1	1		1	1	0	0	0	0	0	1	1		0	0	1	0	0	0	1	1	0
male	31-40	US	somecollege	challenge		1	1	1	1	1	1	0	1	1		1	1	1	1	1	0	1	1	0		1	1	1		1	1	0	0	1	1	0	1	0		0	0	1	1	1	1	1	1	0
male	31-40	US	4yearcollege	morality		0	1	1	1	1	1	1	1	1		1	1	1	1	1	1	2	1	0		1	1	1		1	1	1	1	1	1	0	1	2		1	1	1	1	1	1	1	1	0
female	18-20	US	2yearcollege	money		0	1	0	1		0	1	1	1		1	1	1	1	0	0	1	1	0		0	1	1		2	1	0	1	1	0	0	1	0		0	0	1	0	0	1	1	0	0
female	60	US	4yearcollege	challenge		0	0	1	1	0	1	2	1	1		0	1	1	1	1	1	0	1	0		1	1	1		1	1	0	1	1	1	0	1	0		0	1	1	1	1	0	1	1	0
female	31-40	US	somecollege	money		0	1	1	1	1	1	0	0	1		1	1	1	1	1	0	0	0	0		1	1	1		1	1	0	0	1	1	0	1	0		0	0	1	1	1	0	1	1	0
male	21-25	US	2yearcollege	money		0	0	1	1	1	1	1	1	1
female	51-60	US	highschool	money		1	1	1	1	0	1	1	1	1		1	1	1	0	1	1	1	1	0		1	1	1		1	1	0	1	1	1	0	1	1		0	0	1	1	1	0	1	1	0
female	51-60	US	4yearcollege	challenge		1	0	1	1	2	1	0	0	0		0	1	1	1	1	1	0	1	0		1	1	1		1	1	0	1	1	1	0	0	0		0	0	1	1	1	2	1	1	0
female	31-40	CA	somecollege	money		1	1	1	0	0	1	1	1	0		1	1	1	0	1	1	1	1	0		1	1	1		1	1	0	1	1	1	0	1	0		0	1	1	1	1	1	1	1	0
female	51-60	US	2yearcollege	money		0	0	1	1	1	1	1	1	1
male	26-30	US	4yearcollege	money		0	0	1	1	1	1	0	1	1		0	1	1	1	1	1	1	1	0		1	1	1		0	0	1	1	1	1	0	1	0		1	1	1	1	1	0	1	1	0
male	41-50	US	somecollege	killingtime		1	1	1	1	1	1	1	1	1		1	0	1	1	0	1	1	1	1		0	1	1		1	1	1	1	1	1	0	1	1		0	0	0	1	0	1	1	1	1
male	31-40	US	advanced	fun		1	0	1	1	1	1	0	0	1		0	1	1	1	1	0	0	1	0		1	1	1		1	1	1	0	1	0	0	1	0		1	1	1	0	1	0	1	1	0
male	41-50	US	advanced	money		0	0	1	1	1	1	1	1	1		0	1	1	1	1	1	1	1	0		1	1	1		1	1	1	1	1	1	0		0		0	1	1	1	1	1	1	1	0
male	31-40	US	4yearcollege	fun		0	2	1	0	0	1	0	0	1		2	1	1	0	1	0	0	1	0		1	1	1		1	1	0	1	1	1	0	1	0		0	0	1	1	1	0	1	1	0
male	31-40	IN	4yearcollege	money		1	1	0	1	1	1	1	1	1		0	0	0	1	0	1	1	1	1		0	1	1		0	0	0	1	1	1	1	1	1		0	1	0	1	0	0	1	1	0
female	41-50	US	highschool	money		0	0	1	1	0	0	0	0	1		0	1	1	0	1	0	0	1	0		1	1	1		1	1	0	0	1	1	0	1	0		0	0	1	1	1	0	1	1	0
female	31-40	US	4yearcollege	challenge		0	0	1	1	1	1	0	0	1		0	1	1	1	1	0	1	1	0		1	1	1		1	1	1	0	1	0	0	1	0		1	1	1	0	0	0	1	1	0
male	emptyanswer	US	4yearcollege	fun		1	0	1	1	0	0	0	1	1
male	31-40	US	highschool	money		0	1	0	1	1	0	1	1	1
male	21-25	US	somecollege	money		1	2	1	0	0	1	0	1	1		2	1	0	0	1	0	1	1	0		1	1	1		1	1	0	1	1	1	0	1	0		0	1	1	1	1	0	1	1	0
female	31-40	US	4yearcollege	money		0	0	0	1	1	0	1	1	1		0	1	1	0	1	0	1	1	0		1	1	1		1	1	0	0	0	1	0	1	0		0	0	1	1	1	1	1	1	0
female	26-30	US	2yearcollege	fun		1	1	0	1	1	0	0	1	1
male	31-40	US	advanced	money		1	0	1	1	1	1	0	1	0		1	1	1	1	1	0	1	1	0		1	1	1		1	1	1	0	0	1	0	0	0		0	0	1	1	1	1	1	1	0
female	51-60	US	4yearcollege	money		0	0	1	1	1	0	0	1	1		0	1	1	1	0	1	1	1	0		1	1	1		1	0	0	1	1	1	0	0	0		0	0	1	0	1	2	1	1	0
female	51-60	US	advanced	money		0	0	1	0	1	1	0	1	1		0	1	1	1	1	0	0	1	0		1	1	1		1	1	0	0	1	1	0	1			0	0	1	1	1	0	1	1	0
male	41-50	US	somecollege	money		0	0	1	1	0	1	1	1	0		1	1	1	1	1	0		1	0		1	1	1		1	1	0	1	1	1	0	0	0		0	0	1	1	1	1	1	1	0
female	21-25	VE	4yearcollege	money		0	0	1	1	1	1	0	0	1		0	1	1	1	1	1	0	1	1		1	1	1		1	1	1	1	1	1	0	1	1		1	1	1	1	1	0	1	1	0
male	41-50	US	4yearcollege	money		0	1	1	1	1	1	1	1	1
male	26-30	US	4yearcollege	challenge		0	0	1	0	0	1	0	0	1		0	1	0	1	1	0	1	1	0		1	1	1		0	1	1	0	1	1	0	1	1		0	0	1	1	1	0	1	1	0
male	21-25	US	somecollege	money		0	0	1	0	0	0	0	0	1		0	1	1	0	1	1	0	0	0		1	1	1		1	1	1	1	1	1	0	1	0		1	1	1	0	1	0	1	1	0
male	31-40	IN	4yearcollege	anonymous		0	0	1	1	1	1	1	1	1		0	1	1	1	2	0	1	1	0		1	1	1		1	1	1	0	1	1	0	1	1		2	1	1	2	0	0	1	1	0
female	26-30	IN	4yearcollege	morality		0	0	1	1	1	1	2	0	1		0	1	1	1	0	0	0	1	0		1	1	1		1	1	1	0	1	0	0	1	0		0	1	1	1	0	0	1	1	0
female	26-30	US	advanced	challenge		1	1	1	1	1	0	0	0	0		0	0	0	1	0	0	0	1	0		1	1	1		1	0	0	0	0	0	0	1	1		1	0	0	1	1	1	1	1	1
male	31-40	MX	4yearcollege	money		0	1	1	1	1	1	0	0	1		1	1	0	1	1	1	0	1	0		1	1	1		0	0	0	1	1	1	0	1	0		0	0	1	1	1	1	1	1	0
female	51-60	US	somecollege	money		0	0	0	1	1	1	1	1	1		0	1	0	1	1	1	1	1	0		1	1	1		0	0	1	1	1	1	0	1	0		0	1	1	1	1	0	1	1	0
male	51-60	US	highschool	challenge		0	0	1	1	1	0	0	1	1
male	26-30	US	somecollege	fun		1	1	0	1	1	0	0	1	1
male	26-30	US	advanced	money		0	2	1	1	1	1	1	1	1		2	1	1	1	1	0	1	1	0		1	1	1		2	2	0	0	1	0	0	1	0		0	0	1	0	0	0	1	1	0
male	31-40	US	somecollege	money		0	2	1	1	1	1	0	0	1		1		1	1	1	1	0	1	0		1	1	1		1	1	1	1	1	1	0	1	0		0	0	1	1	1	1		1	0
male	26-30	US	highschool	money		0	0	1	1	0	1	0	0	1		0	1	1	1	1	0	0	1	0		1	1	1		1	1	1	0	0	0	0	0	0		0	1	1	0	0	0	0	1	0
male	51-60	US	somecollege	challenge		1	1	1	1	1	1	0	1	1		1	1	1	1	1	0	1	1	0		1	1	1		1	1	0	1	1	1	0	1	0		0	1	1	1	1	1	1	1	0
female	41-50	US	advanced	challenge		0	0	1	1	1	1	1	0	1
male	26-30	US	4yearcollege	money		0	1	1	1	1	0	1	1	0
female	31-40	US	4yearcollege	money		2	1	1	0	1	0	2	0	1		1	1	1	1	1	0	0	1	0		1	1	1		1	1	0	0	0	0	0	1	0		1	1	1	0	0	1	1	1	0
male	31-40	IN	advanced	morality		0	0	1	1	1	1	0	0	1		0	1	1	1	1	1	1	1	0		1	1	1		1	1	1	1	1	1	0	1	0		1	1	1	1	1	1	1	1	0
male	31-40	IN	advanced	morality		0	0	1	1	1	1	1	0	1		0	1	1	1	1	1	0	1	0		1	1	1		1	1	1	1	1	1	0	1	0		0	1	1	0	1	1	1	1	0
male	21-25	IN	4yearcollege	anonymous		0	2	1	1	1	1	0	0	1
male	emptyanswer	US	2yearcollege	money		0	0	1	1	2	1	1	0	1		0	1	1	1	1	1	1	1	0		1	1	1		1	1	0	0	1	1	0	1	1		0	1	1	1	1	2	1	1	1
male	41-50	US	highschool	fun		0	0	1	1	0	1	0	0	0		0	1	1	1	1	0	1	1	0		1	1	1		1	1	1	0	1	1	0	0	0		0	0	1	1	1	0	1	1	0
male	41-50	US	highschool	challenge		0	1	1	1	1	1	0	1	1		0	1	1	1	1	0	2	1	0		1	1	1		0	1	0	1	1	1	0	1	0		0	0	1	1	1	1	1	1	0
male	26-30	IN	somecollege	money		0	0	1	1	1	1	1	1	1		0	0	0	1	0	0	1	1	1		0	1	1		0	0	0	1	1	1	1	1	1		0	1	0	1	1	0	1	1	0
male	26-30	IN	4yearcollege	fun		1	1	0	1	0	1	0	0	1		1	1	1	0	1	1	1	1	0		1	1	1		1	1	0	1	1	0	0	0	0		1	1	1	0	1	0	1	1	0
female	41-50	US	somecollege	money		0	0	1	1	2	1	0	1	1
female	31-40	US	somecollege	money		0	0	1	1	1	1	1	1	1		0	1	1	1	1	0	1	1	0		1	1	1		1	0	1	0	1	2	0	1	1		1	1	1	2	1	0	1	1	0
male	21-25	IN	4yearcollege	money		1	0	1	1	1	1	1	1	1
male	26-30	US	somecollege	money		0	1	1	1	1	1	1	1	1		0	1	1	1	1	1	1	1	0		1	1	1		1	1	1	1	1	1	1	1	1		1	1	1	1	1	1	1	1	0
female	31-40	US	somecollege	morality		1	1	0	1	0	1	0	1	0		1	1	0	1	1	0	0	1	0		1	1	0		0	0	0	1	1	0	0	0	0		0	1	1	0	1	0	1	1	0
male	51-60	US	somecollege	emptyanswer		1	1	0	1	1	1	1	1	0		1	1	1	1	1	1	1	2	0		1	1	1		1	1	0	1	1	0	0	0	0		0	1	1	1	1	0	1	1	0
male	21-25	US	4yearcollege	money		1	1	0	0	0	1	1	1	1		1	1	1	0	1	1	1	1	0		1	1	1		1	1	0	0	1	1	0	1	0		0	1	1	1	1	1	1	1	0
female	26-30	IN	other	emptyanswer		0	0	1	1	0	0	0	1	1
male	41-50	IN	4yearcollege	challenge		0	1	1	1	1	1	0	0	1		1	1	1	1	1	0	1	1	0		1	1	1		1	1	1	0	1	1	0	1	0		1	0	1	1	1	0	1	1	0
female	31-40	IN	advanced	morality		1	0	1	1	1	1	1	1	1		1	1	1	1	1	1	1	1	0		1	1	1		1	1	1	1	1	1	0	1	1		1	0	1	1	1	0	1	1	0
female	26-30	IN	advanced	killingtime		0	0	1	1	1	1	1	1	1		0	1	1	1	1	1	1	1	1		1	1	1		1	1	0	1	1	1	1	1	1		0	0	0	1	1	0	1	1	0
male	31-40	RU	advanced	morality		0	0	1	1	1	1	0	0	1		1	1	1	0	1	1	0	1	0		1	1	1		1	1	2	1	1	1	0	1	0		2	1	1	1	1	0	1	1	0
female	21-25	IN	2yearcollege	morality		1	1	0	1	2	0	0	0	1
female	26-30	US	2yearcollege	killingtime		0	1	1	1	1	1	1	1	1
female	21-25	IN	2yearcollege	morality		1	1	0	1	1	0	0	0	1
female	31-40	US	highschool	money		0	1	1	0	0	1	0	0	1		1	1	1	1	1	0	1	1	0		1	1	1		1	1	0	0	1	0	0	0	0		0	1	1	0	1	1	1	1	0
female	41-50	US	4yearcollege	money		0	1	0	0	0	1	2	0	2
female	31-40	IN	4yearcollege	money		0	0	1	1	1	1	1	0	1		0	1	1	1	1	0	0	1	0		1	1	1		1	1	1	0	1	1	0	1	0		0	1	1	1	1	1	0	0	0
male	26-30	IN	4yearcollege	money		0	0	1	1	1	1	1	1	1
male	31-40	IN	4yearcollege	other		0	0	1	1	1	1	1	1	1		0	1	1	1	1	1	1	1	0		1	1	1		1	1	1	1	1	0	0	1	0		1	1	1	0	0	1	1	1	0
male	60	IN	4yearcollege	morality		0	0	1	1	1	0	1	0	1		0	0	1	1	1	0	1	1	0		0	1	1		1	1	1	0	1	0	0	1	1		1	0	0	0	1	0	1	1	0
female	60	IN	emptyanswer	morality		0	0	1	1	1	0	1	0	1		0	0	1	1	1	0	1	1	0		0	1	1		1	1	1	0	1	0	0	1	1		1	0	0	0	1	0	1	1	0
male	31-40	IN	4yearcollege	morality		0	0	1	1	1	0	1	0	1		0	0	1	1	1	0	1	1	0		0	1	1		1	1	1	0	1	0	0	1	1		1	0	0	0	1	0	1	1	0
female	31-40	IN	advanced	morality		0	0	0	1	1	1	1	1	1		0	0	0	1	1	1	1	1	1		0	1	1		1	1	1	1	1	1	1	1	1		1	1	0	1	1	0	1	1	1
male	26-30	IN	4yearcollege	money		0	0	1	1	1	1	1	1	0
male	26-30	IN	4yearcollege	money		0	0	1	1	1	1	1	1	0
male	60	IN	advanced	money		0	0	0	1	0	1	1	1	1		0	1	1	0	1	0	1	1	0		1	1	1		0	0	1	0	2	1	0	1	0		1	1	1	1	1	0	1	1	0
female	51-60	US	4yearcollege	money		1	1	1		1	1	1	0	0
female	51-60	US	somecollege	money		0	1	1	1	1	1	1	1	0
male	31-40	US	highschool	money		1	1	1	1	1	1	1	0	1		1	1	1	0	1	1	0	1	0		1	1	1		1	1	1	1	1	1	0	1	0		1	1	1	1	1	1	1	1	0
male	21-25	RO	somecollege	money		0	0	1	0	0	1	0	1	1		0	1	1	0	1	1	0	1	0		1	1	1		1	1	1	1	1	1	0	1	0		0	1	1	1	1	0	1	1	0
male	51-60	US	advanced	money		0	1	1	1	1	1	1	1	1		1	1	1	1	1	0	1	1	0		1	1	1		1	1	1	0	1	1	0	1	0		1	0	1	1	1	0	1		0
male	31-40	US	somecollege	morality		0	0	1	1	1	1	0	0	1		1	1	1	1	1	1	0	0	0		1	1	1		1	1	1	1	1	1	0	1	0		1	1	1	1	1	0	1	1	0
female	31-40	US	somecollege	money		0	1	1	1	0	1	0	0	1
male	26-30	US	somecollege	fun		0	1	1	1	1	1	0	0	1		1	1	1	1	1	0	0	0	0		1	1	1		1	1	0	0	1	1	0	1	0		0	1	1	1	1	0	1	0	0
male	26-30	IN	4yearcollege	morality		1	0	1	0	1	1	0	1	1		0	1	0	1	1	0	1	1	0		1	1	1		1	1	0	0	1	1	0	1	1		1	1	1	1	1	0	1	1	0
male	21-25	US	2yearcollege	money		0	1	1	1	1	1	1	1	1		1	1	1	1	1	0	1	1	0		1	1	1		1	1	0	0	1	1	0	1	0		1	0	1	1	1	0	1	1	0
female	21-25	US	4yearcollege	money		0	0	1	0	0	1	0	2	1		0	1	1	0	1	2	2	1	0		1	1	1		1	1	1	1	1	2	0	1	2		1	1	1	0	1	0	1	1	0
female	31-40	US	advanced	money		0	0	1	2	0	1	0	0	1		0	1	2	0	1	0	1	1	0		1	1	1		1	1	0	1	1	1	0	1	0		0	0	1	1	1	0	1	1	0
female	21-25	US	2yearcollege	killingtime		0	1	1	1	1	1	1	0	1
male	31-40	US	advanced	money		0	1	1	1	1	1	2	1	1
male	31-40	US	somecollege	money		0	1	1	1	1	0	0	0	1
male	41-50	US	2yearcollege	money		0	1	1	1	1	1	0	1	1					1	1	0	1	1	0			1	1					0	1	0	0	1	0					1	1	0	1	1	0
male	31-40	US	highschool	money		0	1	1	0	1	0	1	1	1		1	0	1	0	1	0	0	1	0		0	1	1		1	1	1	0	0	1	0	1	1		1	1	0	0	0	0	1	1	0
female	51-60	US	2yearcollege	money		0	0	1	1	1	1	1	1	1		0	1	1	1	1	1	1	1	0		1	1	1		1	1	1	1	1	1	0	1	1		1	1	1	1	1	0	1	0	0
male	21-25	IN	4yearcollege	morality		0	1	1	0		2	0	0	1		1	1	1	0	1	0	0	0	0		1	1	1		1	1	1	2	2	0	0	1	0		1	1	1	0	2	0	1	1	0
female	60	US	4yearcollege	money		0	0	1	1	0	1	2	0	1		0	1	1	0	1	1	1	1	0		1	1	1		1	1	0	1	1	1	0	1	0		0	1	1	0	1	0	1	1	0
male	31-40	US	somecollege	killingtime		0	0	1	0	0	1	0	0	1		0	1	1	0	1	1	0	1	0		1	1	1		1	1	0	1	1	1	0	1	0		0	1	1	1	1	0	1		0
male	31-40	US	highschool	money		0	0	1	1	0	1	0	0	1		0	1	1	0	1	2	1	1	0		1	1	1		1	1	0	1		1	0	1	0		1	1	1	1	1	1		1	0
female	41-50	US	4yearcollege	challenge		1	0	0	1	0	1	0	1	1		0	1	1	1	0	0	1	1	1		1	1	1		1	1	1	1	0	0	0	1	1		1	0	1	0	1	0	1	1	1
male	41-50	US	4yearcollege	money		0	0	1	1	0	1	0	0	1		0	1	1	0	1	1	0	1	0		1	1	0		1	1	0	1	1	1	0	0	0		0	0	1	1	1	2	0	0	0
female	51-60	US	somecollege	money		0	0	0	1	1	1	0	1	1		0	1	0	1	1	0	0	1	0		1	1	1		0	0	0	0	1	0	0	1	0		0	0	1	0	0	0	1	1	0
female	31-40	US	somecollege	money		0	0	1	0	0	1	0	0	1		0	1	1	1	1	0	0	1	0		1	1	0		1	1	0	0	1	0	0	0	0		0	1	1	0	0	0	0	0	0
female	31-40	US	4yearcollege	money		0	0	0	1	1	1	1	1	1		0	1	1	1	1	0	1	1	0		0	1	1		0	0	0	0	1	1	0	1	0		0	0	1	1	1	0	1	1	0
male	31-40	US	advanced	killingtime		0	2	1	1	1	1	0	2	1		0	1	1	1	1	1	1	1	0		1	1	1		1	1	0	1	1	1	0	0	0		0	0	1	1	1	1	1	1	0
male	31-40	US	4yearcollege	money		0	1	1	1	1	1	0	0	1		1	1	1	1	1	1	0	1	0		1	1	1		1	1	0	1	1	1	0	1	0		0	0	1	1	1	0	1	1	0
male	41-50	US	4yearcollege	challenge		0	1	1	0	0	1	1	0	1
male	26-30	US	4yearcollege	money		0	1	1	0	0	0	0	1	1		1	1	0	1	1	0	0	1	0		1	1	1		0	0	0	1	1	1	0	1	0		0	0	1	1	1	0	1	1	0
male	41-50	US	4yearcollege	money		0	0	1	1	0	0	0	0	1
male	21-25	US	somecollege	anonymous	2013 Group:	0	1	1	1	0	1	0	0	1		1	1	1	1	1	0	0	1	0		1	1	1		1	1	1	0	1	1	0	1	1		0	0	1	1	1	0	1	1	0
male	26-30	US	4yearcollege	money		0	0	1	1	1	1	0	0	1		1	0	1	1	0	1	0	1	1		1	1	0		1	1	1	1	1	1	0	1	1		1	1	1	1	1	0	1	1	0
male	21-25	US	4yearcollege	money		1	1	1	0	0	1	0	1	1		1	0	1	0	0	1	0	1	1		1	1	0		0	0	0	1	1	1	0	1	0		1	1	1	1	1	2	1	1	0
male	21-25	IN	4yearcollege	killingtime		0	1	0	1	0	1	1	1	0		1	0	1	1	0	1	0	1	1		1	2	0		1	1	2	1	1	1	0	1	0		1	0	1	1	1	0		1	0
female	21-25	US	somecollege	money		0	1	1	1	1	1	1	1	1		1	0	1	1	0	1	0	1	1		1	1	0		1	1	1	1	1	1	0	1	1		0	1	1	1	1	1	1	1	0
male	60+	US	4yearcollege	challenge		0	0	1	1	1	1	0	1	1
female	31-40	US	2yearcollege	other		0	1	1	1	1	0	0	1	0
male	21-25	US	4yearcollege	money		1	0	0	1	2	1	1	1	0
female	21-25	US	4yearcollege	fun		2	1	1	1	1	1	1	1	1
female	21-25	US	4yearcollege	killingtime		1	0	1	1	1	1	1	1	1
female	41-50	US	4yearcollege	money		0	1	1	1	1	1	0	1	1
male	41-50	US	somecollege	money		0	1	1	1	1	1	0	0	1
female	31-40	IN	advanced	morality		0	0	1	1	1	1	0	1	2		1	0	1	0	0	1	0	1	1		1	1	0		1	1	1	1	1	1	0	1	0		1	1	1	1	1	1	1	1	0
male	41-50	US	somecollege	challenge		0	1	1	1	1	1	1	1	1
female	31-40	US	somecollege	money		1	1	1	0	0	0	1	1	0
female	31-40	US	highschool	money		1	1	1	0	1	1	1	1	1
female	26-30	US	somecollege	money		1	0	0	1	1	0	0	1	1
male	21-25	IN	4yearcollege	morality		0	0	0	1	1	1	1	1	0
male	26-30	IN	4yearcollege	morality		0	0	1	1	1	1	1	1	1		1	0	1	1	0	1	0	1	1		1	1	0		1	1	1	1	1	1	0	1	1		1	1	1	1	1	1	1	1	0
male	21-25	IN	somecollege	money		1	1	1	1	0	1	0	1	1
female	31-40	US	somecollege	morality		0	0	1	1	1	1	0	1	1		0	0	0	1	0	1	0	1	1		1	1	0		1	1	0	1	1	1	0	1	0		1	1	0	1	1	1	1	1	0
female	26-30	US	4yearcollege	killingtime		1	2	1	1	1	1	1	0	1
female	26-30	US	2yearcollege	money		0	1	1	1	1	1	1	1	1
female	51-60	US	4yearcollege	money		0	1	1	1	1	1	1	1	1
anonymous	anonymous	anonymous	anonymous	anonymous		0	2	1	1	0	1	0	0	1
female	41-50	US	somecollege	killingtime		0	0	1	1	1	1	1	1	1
female	41-50	US	emptyanswer	morality		0	2	1	1	1	1	2	1	1
female	51-60	US	4yearcollege	morality		0	0	1	1	0	1	0	1	0		1	0	1	0	0	1	0	1	1		1	1	0		1	1	0	1	1	1	0	0	0		0	1	1	1	1	0	0	1	0
female	31-40	US	advanced	money		0	1	1	1	0	1	1	1	1		1	0	1	0	0	1	0	1	1		1	1	0		1	1	0	1	1	1	0	1	0		1	1	1	1	1	0	1	1	0
male	31-40	US	4yearcollege	fun		0	1	0	1	1	1	1	1	1
female	21-25	US	4yearcollege	money		0	2	1	0	1	1	0	0	1
male	41-50	US	2yearcollege	money		1	1	1	1	1	1	1	1	0
male	21-25	US	4yearcollege	challenge		1	1	1	0	0	1	1	0	0		0	0	1	0	0	1	0	1	1		1	1	0		0	0	0	1	1	0	0	1	0		1	0	1	0	1	0	1	1	0
female	31-40	US	2yearcollege	money		0	1	0	1	1	1	1	0	1
male	21-25	US	somecollege	money		0	2	1	1	1	1	0	1	0
female	31-40	US	4yearcollege	morality		0	1	1	1	1	1	1	1	1
female	31-40	US	somecollege	money		0	1	1	0	0	1	0	0	1
female	26-30	IN	somecollege	money		0	1	1	1	1	1	1	1	1
female	21-25	US	4yearcollege	challenge		1	1	1	0	0	1	0	1	1
female	51-60	US	4yearcollege	money		1	0	1	1	0	1	1	0	1		1	0	1		0	1	0	1	1		1	1	0		1	1	1	1	1	1	0	1	0		1	1	1	1	1	1	1	1	0
female	51-60	US	2yearcollege	money		0	0	1	1	1	1	0	1	1
male	21-25	IN	4yearcollege	morality		0	0	1	1	1	1	1	1	0		1	0	1	1	0	1	0	1	1		1	0	0		1	1	0	0	1	1	0	1	0		1	1	1	1	1	0	1	1	0
female	41-50	US	somecollege	money		0	0	1	0	0	1	0	0	1		0	0	0	0	0	1	0	1	1		1	0	0		1	1	1	0	0	0	0	0	0		1	0	0	1	0	0	1	1	0
male	21-25	US	highschool	money		0	1	1	1	0	1	0	1	0		1	0	0	0	0	0	0	1	1		1	0	0		0	0	0	0	1	1	0	0	0		0	0	1	0	1	0	1	1	0
male	31-40	US	4yearcollege	anonymous		1	1	0	2	0	1	1	1	1
female	21-25	US	lessthanhigh	morality		0	1	0	1	1	0	1	1	0
male	21-25	US	somecollege	money		0	1	1	0	0	1	0	1	1
female	21-25	US	4yearcollege	money		0	0	1	1	1	1	1	2	0		1	0	1	2	0	1	0	1	1
female	31-40	US	4yearcollege	money		0	2	1	1	1	1	0	0	1		1	0	1	2	0	1	0	1	1		0	1	0		1	1	0	1	1	0	0	1	0		0	0	1	0	0	2	1	1	0
male	21-25	US	4yearcollege	money		1	1	1	1	1	1	0	0	1
female	31-40	US	highschool	morality		1	1	2	2	0	1	0	0	1
male	21-25	IN	4yearcollege	morality		0	0	1	1	1	1	1	1	0		1	0	1	1	0	1	0	1	1		1	0	0		1	1	0	0	1	1	0	1	0		1	1	1	1	1	0	1	1	0
male	21-25	US	highschool	money		0	1	1	1	0	1	0	1	0		1	0	0	0	0	0	0	1	1		1	0	0		0	0	0	0	1	1	0	0	0		0	0	1	0	1	0	1	1	0
female	31-40	US	4yearcollege	money		0	2	1	1	1	1	0	0	1		1	0	1	2	0	1	0	1	1		0	1	0		1	1	0	1	1	0	0	1	0		0	0	1	0	0	2	1	1	0
female	51-60	US	4yearcollege	money		1	0	1	1	0	1	1	0	1		1	0	1		0	1	0	1	1		1	1	0		1	1	1	1	1	1	0	1	0		1	1	1	1	1	1	1	1	0
female	31-40	US	somecollege	morality		0	0	1	1	1	1	0	1	1		0	0	0	1	0	1	0	1	1		1	1	0		1	1	0	1	1	1	0	1	0		1	1	0	1	1	1	1	1	0
female	31-40	IN	advanced	morality		0	0	1	1	1	1	0	1	2		1	0	1	0	0	1	0	1	1		1	1	0		1	1	1	1	1	1	0	1	0		1	1	1	1	1	1	1	1	0
male	26-30	US	4yearcollege	money		0	0	1	1	1	1	0	0	1		1	0	1	1	0	1	0	1	1		1	1	0		1	1	1	1	1	1	0	1	1		1	1	1	1	1	0	1	1	0
male	21-25	US	4yearcollege	money		1	1	1	0	0	1	0	1	1		1	0	1	0	0	1	0	1	1		1	1	0		0	0	0	1	1	1	0	1	0		1	1	1	1	1	2	1	1	0
male	21-25	IN	4yearcollege	killingtime		0	1	0	1	0	1	1	1	0		1	0	1	1	0	1	0	1	1		1	2	0		1	1	2	1	1	1	0	1	0		1	0	1	1	1	0		1	0
					Ground Truth	0	0	1	0	0	1	1	1	1		0	1	2	0	1	0	1	1	2		1	1	1		1	1	1	1	1	1	0	1	1		1	1	1	1	1	0	1	1	0
					Consensus:	0	2	1	1	1	1	2	1	1		2	1	1	1	1	1	1	1	0		1	1	1		1	1	0	1	1	1	0	1	0		0	1	1	1	1	0	1	1	0
					Yes	56	98	172	164	132	174	101	131	172		68	101	112	90	103	74	71	130	35		123	132	111		109	108	57	81	121	106	7	113	38		62	81	122	104	117	45	126	128	8
					U	2	17	2	5	9	1	7	3	3		5	0	3	6	1	2	4	2	0		0	2	0		3	1	3	2	4	3	1	0	2		2	0	0	2	1	10	0	0	0
					No	151	94	35	39	66	34	101	75	33		66	37	24	42	36	64	64	8	105		15	5	28		26	28	78	56	13	30	131	23	97		74	57	16	33	20	84	8	8	131
					Tot	209	209	209	208	207	209	209	209	208		139	138	139	138	140	140	139	140	140		138	139	139		138	137	138	139	138	139	139	136	137		138	138	138	139	138	139	134	136	139
[truncated: 76 more columns]
