# Supplementary material for: Lessons Learned from Crowdsourcing Complex Engineering Tasks
Source: PLoS One. 2015 Sep 18;10(9):e0134978. doi: 10.1371/journal.pone.0134978 (PMC4575153; doi:10.1371/journal.pone.0134978)
Supplement: S6 Dataset — For survey questions, all column headings explain the questions asked. For survey questions, options to not answer or answer "other" were given. Some questions are removed due to personally identifying data. Also contained in this file are aggregate statistics for crowd workers from the 5 survey questions which were asked of all participants. (CSV) [file pone.0134978.s006.csv]

Question 1: Are you male or female	Question 2: What is your age?	Question 3: What is your country of residence?	Question 4: If you live in the United States please select the state in which you legally reside.	Question 5: What is your marital status?	Question 6: Currently, how many people, besides yourself, live in your household?	Question 7: How many of these people, not including yourself, work for pay outside the home?	Question 8: How many children ages 17 or younger live in your household?	Question 9: What is your religious affiliation?	Question 10: What is your race (please select all that apply)?	Question 11: Thinking back over the last 3 months, on a typical day, how many hours of free time have you had?	Question 12: How many hours each day do you typically spend online (surfing the Internet, using social media sites like Facebook, etc.) that is NOT related to your work either in your job and/or through Mechanical Turk?		Question 1: What is the highest level of education that you have completed?	Question 2: When did you complete your highest level of education?	Question 3: If you attended college (or are currently in college), in which of the following areas is (will) your highest degree (be) in (or select: Does Not Apply)?	Question 4: Please specify the discipline or field in which you received (or will receive) your highest degree?	Question 5: Please specify the 2-3 most advanced courses that you have taken in your area (i.e. Hard Sciences, Life Sciences, Engineering, Social Sciences, Humanities)	Question 6: On a scale of 1 (low) to 10 (high), how much training would you say you have had in your area of expertise (i.e. the Hard Sciences, Life Sciences, Engineering, Social Sciences, Humanities).		Question 1: What is your employment status (Excluding MTurk)?	Question 2: If you are currently not working, when was the last time you were working either full-time or part-time (choose Currently working or Never worked if applicable)?	Question 3d: How long have you been working for your current employer? Refer to your last job if you are not currently employed.	Question 4: What was your total household income in 2012, in US Dollars, including income you or others in your household received through Mechanical Turk?	Question 5: What was your personal income in 2012, in US Dollars, including income you received through Mechanical Turk?		Question 1: When did you begin doing work through Mechanical Turk?	Question 2: Why do you currently do work and complete tasks in Mechanical Turk? Please check all that apply.	Question 3: Do you have the Masters Qualification?	Question 4: How long ago did you receive your Masters Qualification?	Question 5: In a typical week during the last three months, how many hours per week did you spend doing tasks through Mechanical Turk?	Question 6: In a typical week during the last three months, how many HITs did you complete?	Question 7: Overall since you began working through Mechanical Turk would you say that the amount of work you do in a typical week has:	Question 8: In a typical week during the last three months, what was your weekly income from Mechanical Turk?	Question 9: Over the last three months, how important has the money that you received from Mechanical Turk been to your household’s economic well being?	Question 12: Within the last year, has anyone else in your household worked in Mechanical Turk and if so, how many people in your household have done so?	Question 1: On a scale of 1 (low) to 10 (high) how challenging did you find the work you did for us? 1 = not challenging at all, 10 = extremely challenging	Question 2: How difficult was the work? 1= not difficult at all, 10 = extremely difficult	Question 3: How interesting was the work? 1 = not interesting all; 10 = very interesting	Question 4: Overall, if you were asked to do similar tasks again, how likely would you be to do them?		Question 1: I am aware of the income goals I have for myself.	Question 2: I enjoy trying to solve complex problems.	Question 3: I am strongly motivated by the money I can earn.	Question 4: The more difficult the problem, the more I enjoy trying to solve it.	Question 5: I aware of the promotion goals I have for myself.	Question 6: I enjoy tackling problems that are completely new to me.	Question 7: I want other people to find out how good I really can be at my work.	Question 8: It is important for me to have an outlet of self-expression.	Question 9: I am strongly motivated by the recognition I can earn from other people.
female	33	US	GA	Currently married	3	1	2	Atheist	White/Caucasian	4	2		highschoolorged	1999	Life Sciences	I am enrolled for my Bachelors of Science in Accounting	Calculus and Chemistry	2		student	longer than 2 years ago	6-12 months	40to50	lessthan10k		1-2 years ago	fruitfultime|primaryincome|secondaryincome|goodcause|giftsholidays|not enough work	Yes	1-2 years ago	36-40	501-1000	increasedalot	100-200	helpsendsmeet	0	1	1	10	Very likely		unlikely	often true	unlikely	sometime true	often true	often true	unlikely	often true	often true
female	56	US	GA	Divorced	2	2	0	Protestant	African American	3	1		4yearcollege	1989	Social Sciences	political science	Political Theory Constitutional Law	1		fulltime	emptyanswer	8 years	40to50	30to40		1-2 years ago	fruitfultime|secondaryincome|FUN	Yes	2-4 months ago	20	151-200	decreasedsome	20-50	suppliesniceextras	0	7	6	9	Very likely		unlikely	often true	often true	often true	unlikely	often true	sometime true	unlikely	sometime true
female	43	US	NY	Cohabitating	1	anonymous	0	Atheist	White/Caucasian	6	5		4yearcollege	2004	Social Sciences	social sciences	Don't really remember,	3		unemployed	anonymous	5 years	anonymous	anonymous		6-12 months ago	fruitfultime|not enough work	Yes	less than 1 month ago	12	201-300	increasedasome	anonymous	helpsendsmeet	1	7	6	8	Very likely		often true	sometime true	often true	sometime true	sometime true	sometime true	often true	often true	sometime true
male	42	US	OK	Currently married	1	0	1	Protestant	White/Caucasian	6	4		2yearcollege	1999	Hard Sciences	Computer Science	Physics and statistics	4		fulltime	currently working	13 years	50to60	lessthan10k		1-2 years ago	fruitfultime|secondaryincome|killtime|goodcause|challenge	Yes	6-12 months ago	5	1000-5000	increasedasome	200-500	nicebutirrelevant	1	3	3	9	Very likely		unlikely	unlikely	often true	unlikely	unlikely	often true	sometime true	sometime true	Never True
female	48	US	VA	Never married	3	2	1	Evangelical	African American	3	1		2yearcollege	2009	other	Business Administration	Psychology Humanities Accounting	10		selfemployed	currently working	7 years	100to150	40to50		4-5 years ago	fruitfultime|secondaryincome|FUN|goodcause|challenge	Yes	3-4 years ago	14	91-100	increasedalot	10/20/15	nicebutirrelevant	0	9	9	10	Very likely		unlikely	sometime true	often true	sometime true	unlikely	sometime true	sometime true	sometime true	sometime true
male	29	US	PA	Never married	2	2	0	Agnostic	White/Caucasian	5	2		somecollege	2010	Humanities	History	Medieval History Classical Literature	6		fulltime	currently working	3 years	60to70	10to20		1-2 years ago	fruitfultime|secondaryincome|goodcause|challenge|majorpurchases	Yes	1-2 years ago	31-35	more than 5000	emptyanswer	200-500	suppliesniceextras	0	7	6	10	Very likely		unlikely	often true	unlikely	often true	sometime true	often true	sometime true	sometime true	Never True
female	33	US	TN	Never married	3	anonymous	0	Protestant	White/Caucasian	5	5		2yearcollege	2012	other	Administrative Assistance	CIS	10		fulltime	currently working	2 years	50to60	10to20		2-3 years ago	fruitfultime|primaryincome|secondaryincome|majorpurchases|giftsholidays	Yes	4-6 months ago	5	501-1000	increasedalot	100-200	nicebutirrelevant	1	7	7	10	Very likely		unlikely	Never True	unlikely	Never True	unlikely	Never True	Never True	unlikely	Never True
male	37	US	MI	Currently married	2	2	1	Atheist	White/Caucasian	3	2		somecollege	1995	Social Sciences	Political Science	Sociology, Political Science, Public Speaking	2		selfemployed	emptyanswer	5 years	30to40	10to20		3-4 years ago	secondaryincome|goodcause|challenge	Yes	2-3 years ago	25-30	more than 5000	increasedalot	100-200	helpsendsmeet	0	6	4	10	Very likely		unlikely	unlikely	unlikely	often true	unlikely	unlikely	sometime true	unlikely	sometime true
female	29	US	MI	Never married	0	0	0	Protestant	White/Caucasian	4	Less than 1 hour		Masters	2012	emptyanswer	MBA	Masters in Business Administration classes.	7		fulltime	currently working	4 years	70to80	70to80		6-12 months ago	secondaryincome	Yes	less than 1 month ago	5	more than 5000	stayedthesame	200-500	suppliesniceextras	0	5	5	7	somewhat likely		unlikely	unlikely	unlikely	unlikely	unlikely	unlikely	often true	unlikely	often true
female	54	US	IL	Currently married	4	1	1	Catholic	White/Caucasian|Hispanic/Latino	4	6		highschoolorged	1979	DNA	N/A	N/A	emptyanswer		parttime	currently working	10 years	100to150	10to20		3-4 years ago	fruitfultime|secondaryincome|FUN|goodcause|challenge|giftsholidays	Yes	1-2 years ago	21-25	501-1000	increasedasome	50-100	nicebutirrelevant	1	9	9	10	Very likely		unlikely	unlikely	often true	unlikely	unlikely	often true	often true	unlikely	Never True
female	28	US	CA	Cohabitating	1	0	0	Agnostic	White/Caucasian	3	4		4yearcollege	2011	Humanities	child development-teaching	child psychology, education,	9		fulltime	currently working	2 years	10to20	10to20		2-3 years ago	fruitfultime|secondaryincome|majorpurchases|giftsholidays	Yes	1-2 years ago	25-30	emptyanswer	increasedasome	50-100	helpsendsmeet	1	3	2	8	Very likely		unlikely	sometime true	unlikely	Never True	Never True	Never True	Never True	sometime true	sometime true
female	30	US	TN	Never married	0	0	0	Atheist	White/Caucasian	4	1		4yearcollege	2006	Engineering	Computer and Mathematical Science	Compilers Artificial Intelligence	emptyanswer		fulltime	longer than 2 years ago	6 years	20to30	20to30		2-3 years ago	primaryincome|FUN	Yes	2-3 years ago	more than 40	more than 5000	increasedalot	more than 500	necessaryforendsmeet	0	4	2	8	Very likely		unlikely	unlikely	sometime true	often true	often true	sometime true	sometime true	sometime true	Never True
male	43	US	AZ	Never married	0	0	0	Jewish	White/Caucasian	4	1		4yearcollege	1999	Social Sciences	psychology	Advanced Behavior Analysis (senior lab), Behavioral Neuroscience	6		fulltime	currently working	2 years	20to30	20to30		1-2 years ago	fruitfultime|secondaryincome	Yes	6-12 months ago	20	501-1000	increasedalot	100-200	suppliesniceextras	0	7	8	6	Very likely		unlikely	often true	unlikely	sometime true	Never True	often true	sometime true	sometime true	Never True
male	44	US	NC	Never married	0	0	0	Agnostic	White/Caucasian	5	1		4yearcollege	2000	other	Hospitality MGMT	Finance, Economics, Accounting	10		fulltime	currently working	4 years	50to60	50to60		3-4 years ago	fruitfultime|secondaryincome|killtime|FUN|challenge	Yes	1-2 years ago	10	1000-5000	increasedasome	200-500	nicebutirrelevant	0	8	7	10	Very likely		unlikely	unlikely	unlikely	unlikely	unlikely	unlikely	unlikely	often true	sometime true
male	41	US	NC	Currently married	3	1	2	Catholic	White/Caucasian	5	1		4yearcollege	1994	Humanities	Speech Communication	Speech Communication core curriculum, Minor in Journalism, very little hard sciences. It's been 20 years, I really don't remember the names of the classes.	4		fulltime	currently working	5 years	90to100	40to50		1-2 years ago	fruitfultime|secondaryincome|FUN|challenge|majorpurchases	Yes	1-2 months ago	21-25	1000-5000	increasedalot	200-500	suppliesniceextras	0	8	3	7	Very likely		unlikely	often true	unlikely	sometime true	often true	often true	sometime true	sometime true	Never True
male	44	US	emptyanswer	Cohabitating	1	1	0	Agnostic	White/Caucasian	6	2		2yearcollege	2012	Humanities	Philosophy	Critical Thinking Philosophy of Mind Advanced Religious Studies	7		selfemployed	currently working	4 years	50to60	lessthan10k		4-6 months ago	fruitfultime|secondaryincome|FUN|goodcause|not enough work	Yes	less than 1 month ago	20	41-50	decreasedsome	20-50	nicebutirrelevant	0	7	7	7	Very likely		unlikely	often true	sometime true	sometime true	often true	sometime true	unlikely	unlikely	sometime true
female	34	US	MA	Currently married	2	1	1	Jewish	White/Caucasian|African American	2	1		professional	2002	Social Sciences	clinical psychology	I'm not really sure what this question refers to	8		parttime	currently working	11 years	70to80	40to50		more than 5 years ago	primaryincome|not enough work	Yes	1-2 years ago	20	1000-5000	increasedasome	more than 500	necessaryforendsmeet	0	6	6	9	Very likely		unlikely	unlikely	often true	unlikely	often true	often true	sometime true	sometime true	sometime true
female	37	US	NY	Currently married	4	emptyanswer	3	other	African American	2	1		Masters	2012	other	Education	Teaching Reading, Autism Spectrum, Behavior and Learning	8		fulltime	currently working	2 years	70to80	40to50		2-3 years ago	fruitfultime|secondaryincome|FUN|challenge|giftsholidays	Yes	1-2 years ago	20	151-200	decreasedsome	100-200	helpsendsmeet	1	8	7	7	Very likely		unlikely	often true	often true	sometime true	often true	often true	unlikely	often true	sometime true
female	35	US	IN	Currently married	9	1	7	anonymous	White/Caucasian	Less than 1 hour	Less than 1 hour		2yearcollege	1999	other	English	English, AP Lit, Advanced Technical Writing, World Literature.	6		selfemployed	currently working	16 years	30to40	lessthan10k		3-4 years ago	primaryincome|challenge|not enough work	Yes	1-2 years ago	more than 40	501-1000	increasedalot	50-100	necessaryforendsmeet	0	6	5	10	Very likely		unlikely	unlikely	unlikely	often true	often true	often true	unlikely	sometime true	Never True
male	24	US	MI	Never married	4	1	0	Atheist	White/Caucasian	4	2		somecollege	2013	other	computer science	java, C++	2		student	never worked	anonymous	40to50	lessthan10k		emptyanswer	primaryincome|secondaryincome	Yes	6-12 months ago	20	501-1000	increasedasome	50-100	suppliesniceextras	0	3	2	4	Very likely		often true	sometime true	often true	sometime true	sometime true	sometime true	Never True	often true	Never True
male	24	US	MI	Currently married	2	1	0	Agnostic	Hispanic/Latino	4	3		highschoolorged	2008	DNA	N/A	N/A	anonymous		parttime	currently working	4 years	10to20	10to20		6-12 months ago	fruitfultime|secondaryincome|FUN|challenge	Yes	1-2 months ago	20	151-200	increasedasome	50-100	suppliesniceextras	1	5	5	10	Very likely		unlikely	often true	unlikely	often true	unlikely	often true	often true	often true	often true
male	31	US	MA	Never married	0	0	0	Agnostic	White/Caucasian	8	6		highschoolorged	2001	DNA	General Education	Chemisty, Earth Science	1		fulltime	currently working	6 years	30to40	lessthan10k		2-3 years ago	secondaryincome	Yes	1-2 years ago	25-30	1000-5000	increasedalot	200-500	suppliesniceextras	0	8	8	5	unlikely		unlikely	Never True	sometime true	Never True	often true	Never True	sometime true	sometime true	sometime true
male	24	US	IN	Never married	3	1	1	Agnostic	White/Caucasian	7	2		4yearcollege	2012	Hard Sciences	Atmospheric Science	Atmospheric Dynamics 2 Partial Differential Equations Weather Forecasting	7		unemployed	1-2 years ago	4 years	50to60	lessthan10k		1-2 years ago	fruitfultime|primaryincome|killtime|FUN|majorpurchases|giftsholidays|not enough work	Yes	less than 1 month ago	10	1000-5000	increasedalot	100-200	suppliesniceextras	0	3	3	9	Very likely		unlikely	unlikely	unlikely	often true	sometime true	often true	sometime true	sometime true	often true
female	42	US	CA	Never married	1	1	0	Agnostic	African American|Native American	3	1		4yearcollege	2001	Social Sciences	I double Majored in Psychology and Religious Studies	Advanced Statistics, Experiment Design,and Cultural Approaches to Counseling.	8		selfemployed	currently working	2 years	30to40	30to40		1-2 years ago	fruitfultime|secondaryincome|FUN|goodcause|challenge	Yes	6-12 months ago	20	501-1000	increasedalot	50-100	helpsendsmeet	0	8	8	9	Very likely		unlikely	unlikely	often true	often true	unlikely	unlikely	unlikely	unlikely	often true
male	41	US	NC	Cohabitating	1	1	0	Atheist	White/Caucasian	4	1		2yearcollege	1994	other	Criminal Justice	Crim Law	7		fulltime	currently working	3 years	50to60	30to40		2-3 years ago	fruitfultime|secondaryincome|FUN|goodcause|majorpurchases|giftsholidays	Yes	1-2 years ago	5	101-150	decreasedalot	100-200	suppliesniceextras	0	6	1	8	Very likely		unlikely	unlikely	unlikely	unlikely	unlikely	unlikely	Never True	unlikely	Never True
male	41	US	TX	Currently married	3	1	2	Agnostic	White/Caucasian	4	2		somecollege	1993	DNA	Computer Science	Technical Writing, Computer Networking, Advanced AutoCAD,	6		templeave	6-12 months ago	14 years	40to50	30to40		4-6 months ago	fruitfultime|secondaryincome|FUN|goodcause|challenge	Yes	less than 1 month ago	31-35	more than 5000	increasedalot	100-200	nicebutirrelevant	0	7	7	9	Very likely		unlikely	unlikely	unlikely	unlikely	often true	unlikely	often true	often true	often true
male	26	US	CA	anonymous	3	1	0	Agnostic	Asian	6	4		2yearcollege	2012	Humanities	Linguistics	Language acquisition CLAD teaching Corpus Linguistics	7		selfemployed	currently working	3-6 months	100to150	20to30		6-12 months ago	fruitfultime|secondaryincome|goodcause|challenge|giftsholidays	Yes	less than 1 month ago	25-30	501-1000	increasedalot	100-200	suppliesniceextras	1	3	2	9	Very likely		often true	unlikely	unlikely	unlikely	sometime true	unlikely	unlikely	unlikely	Never True
female	41	US	CA	Never married	3	1	0	other	White/Caucasian	5	4		4yearcollege	1997	other	Journalism	Physics I Astronomy I Chemistry I	1		selfemployed	currently working	2 years	10to20	lessthan10k		1-2 years ago	primaryincome|secondaryincome	Yes	6-12 months ago	21-25	1000-5000	stayedthesame	100-200	necessaryforendsmeet	2	7	6	8	Very likely		unlikely	often true	often true	sometime true	unlikely	often true	sometime true	often true	Never True
male	25	US	CA	Never married	2	2	0	Atheist	Asian	3	1		2yearcollege	2012	Engineering	Computer Science	Applied Logic Design Applied Data Structure	3		parttime	currently working	6-12 months	60to70	20to30		1-2 years ago	fruitfultime|secondaryincome	Yes	1-2 years ago	3	501-1000	increasedasome	100-200	nicebutirrelevant	0	7	5	9	Very likely		often true	sometime true	often true	sometime true	unlikely	often true	sometime true	sometime true	sometime true
female	47	US	MA	Divorced	0	0	0	other	White/Caucasian	Less than 1 hour	1		4yearcollege	1996	other	Accounting	Advanced Accounting, Statistical Analysis	7		selfemployed	currently working	2 years	emptyanswer	10to20		2-3 years ago	primaryincome|challenge	Yes	1-2 years ago	20	1000-5000	decreasedalot	100-200	necessaryforendsmeet	0	7	7	8	Very likely		unlikely	often true	often true	often true	sometime true	often true	sometime true	sometime true	Never True
male	31	IN	emptyanswer	Currently married	5	1	1	Atheist	Asian	3	1		4yearcollege	2007	Engineering	Electronics and Telecommunication	Networking and Mobile Communication	6		selfemployed	never worked	emptyanswer	60to70	30to40		2-3 years ago	secondaryincome	Yes	6-12 months ago	21-25	501-1000	stayedthesame	100-200	suppliesniceextras	0	5	4	6	Very likely		often true	unlikely	often true	often true	sometime true	often true	sometime true	sometime true	Never True
male	31	US	CA	Never married	3	2	0	Agnostic	Hispanic/Latino	6	4		highschoolorged	2001	DNA	Does Not Apply	Life Sciences Pre-Calculus	3		parttime	currently working	6-12 months	50to60	10to20		4-6 months ago	fruitfultime|secondaryincome|killtime|FUN|giftsholidays	Yes	1-2 months ago	15	501-1000	increasedasome	50-100	nicebutirrelevant	0	4	4	10	Very likely		unlikely	sometime true	sometime true	often true	unlikely	often true	Never True	sometime true	Never True
female	59	US	CA	Divorced	3	2	0	other	White/Caucasian	4	3		highschoolorged	1973	DNA			1		homemaker	longer than 2 years ago	12 years	20to30	lessthan10k		1-2 years ago	fruitfultime|primaryincome|goodcause|challenge	Yes	6-12 months ago	25-30	201-300	increasedasome	100-200	helpsendsmeet	2	7	7	10	Very likely		unlikely	sometime true	often true	sometime true	unlikely	often true	Never True	unlikely	Never True
female	37	US	IL	Currently married	1	1	0	Agnostic	Asian	6	2		4yearcollege	2000	Humanities	Literature	Graduate seminar on Plato, graduate seminar on Hellenistic literature	7		unemployed	1-2 years ago	3 years	morethan150	90to100		1-2 years ago	fruitfultime|secondaryincome|goodcause	Yes	less than 1 month ago	36-40	1000-5000	stayedthesame	200-500	nicebutirrelevant	0	7	7	10	Very likely		often true	unlikely	sometime true	unlikely	sometime true	unlikely	unlikely	unlikely	sometime true
female	63	US	FL	Divorced	2	1	0	Atheist	White/Caucasian	4	1		highschoolorged	1969	DNA	n/a	n/a	1		selfemployed	currently working	6 years	60to70	10to20		more than 5 years ago	fruitfultime|secondaryincome|challenge|giftsholidays	Yes	2-3 years ago	20	151-200	increasedasome	anonymous	suppliesniceextras	0	8	8	8	Very likely		unlikely	sometime true	unlikely	sometime true	sometime true	sometime true	sometime true	often true	Never True
female	34	US	UT	Never married	2	2	0	other	White/Caucasian	2	2		somecollege	2007	Humanities	English	ENGL 2260, 2710	7		selfemployed	currently working	6-12 months	10to20	10to20		3-4 years ago	primaryincome|secondaryincome|goodcause|challenge|majorpurchases|giftsholidays|not enough work	Yes	6-12 months ago	25-30	501-1000	increasedalot	200-500	necessaryforendsmeet	1	7	7	10	Very likely		unlikely	unlikely	unlikely	unlikely	unlikely	unlikely	often true	unlikely	sometime true
male	31	US	NY	Cohabitating	1	0	0	Jewish	White/Caucasian	5	5		somecollege	2008	other	Physics	not applicable	anonymous		fulltime	currently working	11 years	40to50	40to50		6-12 months ago	primaryincome|secondaryincome|majorpurchases	Yes	less than 1 month ago	5	more than 5000	stayedthesame	50-100	helpsendsmeet	emptyanswer	8	6	10	Very likely		unlikely	often true	sometime true	sometime true	Never True	sometime true	sometime true	often true	sometime true
male	31	US	FL	Currently married	3	0	2	Protestant	Native American	2	2		Masters	2005	Engineering	Computer Science	CCNA,CCNP	8		fulltime	currently working	2 years	50to60	50to60		2-3 years ago	secondaryincome|FUN|challenge	Yes	6-12 months ago	8	51-60	increasedasome	20-50	suppliesniceextras	0	8	6	9	Very likely		unlikely	unlikely	often true	unlikely	unlikely	often true	often true	unlikely	often true
male	32	US	WI	anonymous	0	0	0	anonymous	White/Caucasian	anonymous	anonymous		anonymous	anonymous	anonymous			anonymous		fulltime	currently working	anonymous	anonymous	anonymous		anonymous		Yes	anonymous	anonymous	anonymous	anonymous	anonymous	anonymous	0	8	8	4	somewhat likely		often true	often true	often true	sometime true	sometime true	sometime true	sometime true	sometime true	sometime true
female	37	US	SC	Currently married	2	1	1	Protestant	White/Caucasian	10	4		4yearcollege	1999	Hard Sciences	Geology	I don't remember. (I might be able to get a transcript from the college if you need it.)	4		unemployed	longer than 2 years ago	3-6 months	60to70	lessthan10k		3-4 years ago	fruitfultime|primaryincome|secondaryincome	Yes	1-2 years ago	15	91-100	increasedalot	50-100	helpsendsmeet	0	7	6	10	Very likely		sometime true	sometime true	sometime true	sometime true	Never True	sometime true	sometime true	sometime true	Never True
female	27	US	MI	Never married	0	0	0	Atheist	White/Caucasian	4	2		somecollege	2013	Life Sciences	biology	neurobiology, cell and molecular biology, advanced genetics	6		student	6-12 months ago	3 years	20to30	20to30		1-2 years ago	fruitfultime|primaryincome|secondaryincome|majorpurchases|giftsholidays|not enough work	Yes	1-2 years ago	36-40	1000-5000	increasedalot	200-500	necessaryforendsmeet	0	7	7	10	Very likely		unlikely	unlikely	unlikely	unlikely	sometime true	unlikely	Never True	sometime true	Never True
female	35	US	WI	Currently married	2	1	1	Agnostic	White/Caucasian|Native American	2	1		somecollege	2000	Social Sciences	Not Applicable	Psychology 101 State & Local Politics	1		homemaker	longer than 2 years ago	3 years	70to80	20to30		more than 5 years ago	fruitfultime|primaryincome|goodcause|challenge|majorpurchases|giftsholidays|not enough work	Yes	6-12 months ago	more than 40	more than 5000	increasedalot	200-500	helpsendsmeet	0	7	5	8	somewhat likely		unlikely	sometime true	unlikely	sometime true	sometime true	sometime true	sometime true	sometime true	sometime true
female	29	US	TX	Never married	0	0	0	Atheist	White/Caucasian	5	2		4yearcollege	2007	other	accounting	economic statistics, federal income tax, governmental accounting	5		fulltime	currently working	emptyanswer	60to70	60to70		3-4 years ago	fruitfultime|secondaryincome|killtime|giftsholidays	Yes	2-4 months ago	12	201-300	stayedthesame	50-100	nicebutirrelevant	0	8	6	6	somewhat likely		often true	often true	often true	sometime true	sometime true	often true	sometime true	sometime true	Never True
female	34	US	PA	Divorced	0	0	0	Agnostic	White/Caucasian	2	Less than 1 hour		4yearcollege	2002	Humanities	English	Senior Seminar in Poetry, Topics in 20th Century Literature, American Literature to 1860	8		parttime	currently working	6 years	10to20	10to20		4-5 years ago	primaryincome|FUN|goodcause|challenge|majorpurchases|not enough work	Yes	1-2 years ago	25-30	1000-5000	increasedalot	200-500	necessaryforendsmeet	0	6	4	8	Very likely		unlikely	unlikely	unlikely	often true	often true	unlikely	often true	unlikely	sometime true
male	30	US	SC	Currently married	2	1	1	Agnostic	White/Caucasian	3	2		4yearcollege	2012	Social Sciences	Recreation, sport and tourism	Strategic management, accounting in tourism	7		parttime	currently working	6-12 months	20to30	10to20		3-4 years ago	secondaryincome|giftsholidays	Yes	6-12 months ago	36-40	1000-5000	increasedalot	more than 500	suppliesniceextras	0	4	4	6	Very likely		often true	sometime true	unlikely	sometime true	often true	sometime true	unlikely	sometime true	often true
Answer.q1	Answer.q2	Answer.q3	Answer.q4	Answer.q5	Answer.q6	Answer.q7	Answer.q8	Answer.q9	Answer.q10	Answer.q11	Answer.q12		Answer.q1a	Answer.q2a	Answer.q3a	Answer.q4a	Answer.q5a	Answer.q6a		Answer.q1b	Answer.q2b	Answer.q3bd	Answer.q4b	Answer.q5b		Answer.q1c	Answer.q2c	Answer.q3c	Answer.q4c	Answer.q5c	Answer.q6c	Answer.q7c	Answer.q8c	Answer.q9c	Answer.q12c	Answer.q1d	Answer.q2d	Answer.q3d	Answer.q4d		Answer.q1e	Answer.q2e	Answer.q3e	Answer.q4e	Answer.q5e	Answer.q6e	Answer.q7e	Answer.q8e	Answer.q9e
female	29	US	CA	Currently married	3	0	2	Protestant	White/Caucasian|Asian	3	1		2yearcollege	2010	other	General Studies	College biology and geography. I didn't really take any advanced classes.	5		fulltime	currently working	4 years	50to60	50to60		4-5 years ago	fruitfultime|secondaryincome|killtime|FUN|challenge|majorpurchases|giftsholidays	No	Do not have a Masters Qualification	10	more than 5000	increasedalot	50-100	suppliesniceextras	0	9	9	10	Very likely		unlikely	Never True	unlikely	Never True	often true	sometime true	Never True	sometime true	Never True
male	25	US	PA	Never married	1	1	0	Protestant	White/Caucasian	4	8		2yearcollege	2009	other	Information Technology	Psychology, Information Systems	5		selfemployed	currently working	6-12 months	lessthan10k	lessthan10k		2-3 years ago	fruitfultime|primaryincome|secondaryincome|killtime|FUN|goodcause|majorpurchases|giftsholidays	No	Do not have a Masters Qualification	36-40	151-200	increasedasome	100-200	necessaryforendsmeet	1	3	2	9	Very likely		unlikely	sometime true	unlikely	sometime true	often true	often true	often true	sometime true	unlikely
male	22	IN	anonymous	Never married	3	1	0	Hindu	other	2	2		4yearcollege	2013	Hard Sciences	BSc Geology	Petrology, Minerology, Engineering geology, geo-informatics	7		fulltime	currently working	6-12 months	emptyanswer	emptyanswer		2-3 years ago	fruitfultime|secondaryincome|FUN|goodcause|challenge	No	Do not have a Masters Qualification	2	501-1000	increasedasome	20-50	helpsendsmeet	0	5	1	9	Very likely		unlikely	often true	often true	unlikely	sometime true	unlikely	anonymous	sometime true	anonymous
male	38	US	KY	Never married	1	1	0	Protestant	White/Caucasian	12 or more	12 or more		somecollege	2002	Social Sciences	criminal justice	n/a	4		fulltime	currently working	6 years	30to40	30to40		1-2 years ago	fruitfultime	No	Do not have a Masters Qualification	10	501-1000	increasedasome	100-200	suppliesniceextras	0	4	3	5	somewhat likely		often true	sometime true	sometime true	Never True	sometime true	sometime true	Never True	Never True	Never True
female	42	US	KY	Cohabitating	1	1	0	Atheist	White/Caucasian	12 or more	2		highschoolorged	1990	DNA			emptyanswer		unemployed	3-6 months ago	10 years	60to70	30to40		more than 5 years ago	fruitfultime|secondaryincome|killtime|FUN|goodcause|challenge|majorpurchases|giftsholidays	emptyanswer	Do not have a Masters Qualification	20	501-1000	increasedalot	50-100	suppliesniceextras	0	7	7	10	Very likely		unlikely	unlikely	sometime true	unlikely	unlikely	unlikely	sometime true	sometime true	Never True
male	32	US	FL	Never married	0	0	0	Jewish	White/Caucasian	3	2		Masters	2012	Social Sciences	Health Administration	Analytical Chemistry, Biostatistics, Microbiology	10		fulltime	currently working	10 years	50to60	50to60		1-2 years ago	fruitfultime|secondaryincome|killtime|FUN|goodcause|challenge|giftsholidays	No	Do not have a Masters Qualification	5	101-150	increasedasome	50-100	nicebutirrelevant	0	7	6	10	Very likely		unlikely	unlikely	unlikely	unlikely	unlikely	unlikely	sometime true	often true	sometime true
emptyanswer	emptyanswer	emptyanswer	emptyanswer	emptyanswer	emptyanswer	emptyanswer	emptyanswer	emptyanswer		emptyanswer	emptyanswer		emptyanswer	na	emptyanswer		Engineering	8		homemaker	longer than 2 years ago	3 years	40to50	lessthan10k		3-4 years ago	fruitfultime|secondaryincome|killtime|FUN|goodcause|challenge|majorpurchases|giftsholidays	No	Do not have a Masters Qualification	6	1000-5000	increasedalot	20-50	suppliesniceextras	emptyanswer	6	7	7	Very likely		often true	unlikely	unlikely	unlikely	unlikely	unlikely	unlikely	unlikely	often true
male	33	emptyanswer	CT	Never married	0	0	0	Atheist	White/Caucasian	8	12 or more		highschoolorged	1999	DNA	n/a	n/a	1		unemployed	1-2 years ago	5 years	30to40	30to40		6-12 months ago	fruitfultime|primaryincome|FUN|goodcause|challenge|majorpurchases|not enough work	No	Do not have a Masters Qualification	36-40	501-1000	increasedalot	100-200	necessaryforendsmeet	0	5	4	8	Very likely		unlikely	sometime true	unlikely	sometime true	often true	sometime true	often true	often true	sometime true
female	31	US	NV	Cohabitating	4	1	0	Protestant	White/Caucasian	Less than 1 hour	2		highschoolorged	2001	DNA	Does Not Apply	Does Not Apply	anonymous		fulltime	currently working	9 years	40to50	40to50		4-5 years ago	fruitfultime|primaryincome|secondaryincome|majorpurchases|giftsholidays	No	Do not have a Masters Qualification	9	21-30	increasedalot	10/20/15	necessaryforendsmeet	1	7	6	10	Very likely		unlikely	often true	unlikely	sometime true	unlikely	sometime true	sometime true	often true	sometime true
female	53	US	KY	Currently married	2	1	0	Protestant	White/Caucasian	2	Less than 1 hour		somecollege	1978	Social Sciences	history political science	History of Ancient Greece History of the Roman Empire Statistics 400 level	7		fulltime	currently working	longer than 30 years	40to50	20to30		4-6 months ago	fruitfultime|secondaryincome|majorpurchases|giftsholidays	No	Do not have a Masters Qualification	21-25	401-500	increasedasome	100-200	helpsendsmeet	0	6	4	10	Very likely		unlikely	unlikely	often true	unlikely	unlikely	unlikely	often true	often true	Never True
female	39	emptyanswer	emptyanswer	Currently married	4	0	2	Hindu	Asian	3	3		Masters	1995	emptyanswer	english literature	english	5		fulltime	currently working	15 years	60to70	40to50		3-4 years ago	fruitfultime|secondaryincome|goodcause	No	Do not have a Masters Qualification	20	201-300	emptyanswer	20-50	helpsendsmeet	1	6	6	8	Very likely		unlikely	often true	unlikely	sometime true	unlikely	often true	emptyanswer	often true	often true
male	42	US	ME	Never married	2	0	2	Protestant	White/Caucasian	3	Less than 1 hour		2yearcollege	2010	Hard Sciences	Computer Technology	Project Management Advanced Java Management Information Systems	8		fulltime	currently working	3 years	30to40	30to40		1-2 years ago	primaryincome|majorpurchases|giftsholidays	No	Do not have a Masters Qualification	20	501-1000	increasedasome	100-200	helpsendsmeet	0	5	4	7	Very likely		unlikely	often true	unlikely	sometime true	often true	often true	sometime true	often true	sometime true
male	31	MX	emptyanswer	Never married	5	2	1	Agnostic	Hispanic/Latino	4	3		4yearcollege	2004	other	Graphic Design	none	2		unemployed	longer than 2 years ago	2 years	20to30	10to20		2-3 years ago	fruitfultime|secondaryincome|killtime|giftsholidays	No	Do not have a Masters Qualification	12	21-30	stayedthesame	20-50	nicebutirrelevant	0	4	4	9	Very likely		unlikely	often true	unlikely	often true	often true	often true	unlikely	unlikely	unlikely
male	37	IN	emptyanswer	Currently married	3	1	0	Hindu	Asian	2	1		Masters	2001	Engineering	Engineering	I have taken courses in Engineering. I have also taken course in hard sciences.	8		fulltime	emptyanswer	4 years	lessthan10k	lessthan10k		3-4 years ago	secondaryincome	No	emptyanswer	36-40	101-150	increasedalot	100-200	suppliesniceextras	0	9	6	8	Very likely		sometime true	often true	Never True	Never True	often true	Never True	Never True	Never True	sometime true
female	26	US	AL	Currently married	3	0	1	anonymous	White/Caucasian	5	3		somecollege	2006	DNA			emptyanswer		homemaker	6-12 months ago	1-3 months	30to40	lessthan10k		emptyanswer	primaryincome|secondaryincome|majorpurchases|giftsholidays|not enough work	No	Do not have a Masters Qualification	more than 40	1000-5000	increasedalot	200-500	necessaryforendsmeet	1	7	8	7	Very likely		unlikely	often true	unlikely	sometime true	unlikely	sometime true	Never True	unlikely	Never True
male	35	US	MI	Never married	2	2	0	Agnostic	African American|Hispanic/Latino|Native American	2	1		somecollege	2000	Hard Sciences	computer science	computer programming, computer visual basic, advanced hardware troubleshooting	10		fulltime	currently working	3 years	anonymous	anonymous		more than 5 years ago	fruitfultime|secondaryincome|killtime|FUN|challenge|majorpurchases|giftsholidays	No	Do not have a Masters Qualification	20	151-200	increasedalot	100-200	helpsendsmeet	0	8	8	10	Very likely		sometime true	unlikely	often true	often true	sometime true	unlikely	often true	sometime true	sometime true
female	36	US	MD	Currently married	4	1	3	Protestant	White/Caucasian	2	Less than 1 hour		4yearcollege	2000	Humanities	Spanish	Spanish Literature, Advanced Spanish Composition	6		homemaker	longer than 2 years ago	3 years	60to70	lessthan10k		3-4 years ago	primaryincome|challenge|giftsholidays	No	Do not have a Masters Qualification	3	41-50	stayedthesame	20-50	suppliesniceextras	0	5	5	7	Very likely		often true	often true	often true	often true	sometime true	sometime true	often true	often true	sometime true
female	51	US	NH	Currently married	2	1	1	Protestant	White/Caucasian	2	1		2yearcollege	2000	Hard Sciences	EMERGENCY MEDICINE	HARD SCIENCES	7		fulltime	currently working	8 years	70to80	40to50		1-2 years ago	secondaryincome|majorpurchases	No	Do not have a Masters Qualification	4	201-300	decreasedsome	20-50	helpsendsmeet	0	8	5	10	Very likely		often true	unlikely	unlikely	unlikely	often true	unlikely	often true	often true	often true
female	37	US	MD	Never married	1	1	0	Catholic	African American	3	4		2yearcollege	2011	DNA	business administration	earth science 101 computer science 201	4		fulltime	currently working	5 years	20to30	lessthan10k		1-2 years ago	fruitfultime|secondaryincome|goodcause	No	Do not have a Masters Qualification	5	101-150	stayedthesame	20-50	suppliesniceextras	0	8	4	9	very unlikely		often true	often true	sometime true	often true	unlikely	unlikely	sometime true	unlikely	sometime true
female	35	US	NJ	Currently married	4	1	2	Protestant	White/Caucasian	1	Less than 1 hour		4yearcollege	2002	other	Public Relations/Advertising	PR Planning PR Case Studies	6		homemaker	longer than 2 years ago	8 years	100to150	lessthan10k		1-2 years ago	fruitfultime|secondaryincome|giftsholidays	No	Do not have a Masters Qualification	15	401-500	increasedasome	50-100	irrelevant	0	5	5	10	Very likely		unlikely	sometime true	unlikely	Never True	sometime true	sometime true	unlikely	Never True	unlikely
female	36	US	CA	Currently married	1	1	0	Protestant	White/Caucasian	8	6		4yearcollege	2002	other	MIS	Oracle programming, Advanced MIS	5		parttime	currently working	5 years	50to60	30to40		4-5 years ago	primaryincome	No	Do not have a Masters Qualification	20	1000-5000	increasedasome	100-200	necessaryforendsmeet	0	9	7	10	Very likely		unlikely	often true	unlikely	often true	often true	often true	sometime true	sometime true	Never True
male	24	US	GA	Cohabitating	2	1	0	Protestant	African American	4	2		somecollege	na	Engineering	Computer Engineering	Programming, Calculus 3	3		student	1-2 years ago	6-12 months	anonymous	anonymous		1-2 years ago	fruitfultime|primaryincome|secondaryincome|majorpurchases|giftsholidays|not enough work	No	Do not have a Masters Qualification	more than 40	1000-5000	increasedalot	200-500	helpsendsmeet	0	1	1	7	Very likely		unlikely	unlikely	unlikely	unlikely	unlikely	unlikely	often true	unlikely	sometime true
female	33	US	UT	Currently married	5	1	4	other	White/Caucasian	2	1		somecollege	2012	Humanities	English literature	I was stuck on math the classes for my major were fun for me	3		homemaker	1-2 years ago	3 years	40to50	lessthan10k		1-2 years ago	primaryincome	No	Do not have a Masters Qualification	15	401-500	increasedalot	50-100	helpsendsmeet	0	6	4	9	Very likely		unlikely	sometime true	unlikely	sometime true	emptyanswer	sometime true	often true	sometime true	sometime true
female	48	emptyanswer	MT	Currently married	1	0	0	Protestant	White/Caucasian	2	Less than 1 hour		highschoolorged	1984	DNA	general	chemistry physics	1		fulltime	currently working	4 years	20to30	20to30		6-12 months ago	fruitfultime|secondaryincome|FUN|challenge|majorpurchases|giftsholidays	No	Do not have a Masters Qualification	20	201-300	increasedasome	100-200	helpsendsmeet	1	8	7	8	Very likely		unlikely	often true	unlikely	often true	unlikely	sometime true	unlikely	often true	often true
female	22	VE	emptyanswer	Never married	5	3	0	Catholic	Hispanic/Latino	7	3		4yearcollege	2013	Humanities	law	humanities	4		unemployed	never worked	anonymous	40to50	50to60		6-12 months ago	fruitfultime|secondaryincome|FUN|goodcause|challenge|not enough work	No	Do not have a Masters Qualification	15	101-150	increasedalot	20-50	suppliesniceextras	0	7	2	10	Very likely		unlikely	unlikely	unlikely	often true	often true	often true	unlikely	often true	often true
male	27	IN	NY	Separated	7	4	3	Hindu	Asian	6	2		Masters	2010	Engineering	Computer Applications	Computer Science, Engineering	7		fulltime	currently working	2 years	lessthan10k	lessthan10k		2-3 years ago	primaryincome|secondaryincome|FUN|goodcause|challenge|giftsholidays	Yes	3-4 years ago	6	401-500	increasedasome	50-100	suppliesniceextras	1	5	8	7	Very likely		anonymous	unlikely	sometime true	emptyanswer	unlikely	sometime true	often true	unlikely	Never True
female	30	US	PA	Never married	0	0	0	Agnostic	White/Caucasian	5	1		highschoolorged	2002	DNA	NA	High School Only	1		unemployed	3-6 months ago	2 years	20to30	20to30		2-4 months ago	fruitfultime|primaryincome|majorpurchases|not enough work	No	Do not have a Masters Qualification	more than 40	401-500	increasedalot	100-200	helpsendsmeet	0	7	8	4	somewhat likely		unlikely	often true	often true	sometime true	sometime true	Never True	unlikely	often true	often true
female	20	US	MI	Never married	8	3	3	Atheist	White/Caucasian	12 or more	12 or more		2yearcollege	2013	Engineering	Network engineer	Networking Engineering CISCO	8		fulltime	currently working	3 years	70to80	60to70		1-2 years ago	primaryincome|secondaryincome|majorpurchases|giftsholidays	No	Do not have a Masters Qualification	20	more than 5000	increasedalot	200-500	nicebutirrelevant	1	1	1	1	somewhat likely		unlikely	unlikely	unlikely	unlikely	unlikely	unlikely	unlikely	unlikely	unlikely
male	29	US	MA	Currently married	1	1	0	Catholic	Asian	10	3		somecollege	anonymous	anonymous	Accounting	Psychology, Anatomy and Physiology	anonymous		student	currently working	7 years	anonymous	anonymous		4-6 months ago	majorpurchases	No	Do not have a Masters Qualification	10	1000-5000	increasedalot	50-100	helpsendsmeet	1	5	3	10	Very likely		often true	sometime true	unlikely	sometime true	sometime true	sometime true	sometime true	sometime true	emptyanswer
male	29	US	KY	Cohabitating	1	1	0	anonymous	White/Caucasian	12 or more	10		highschoolorged	2003	DNA	N/A	N/A	emptyanswer		homemaker	1-2 years ago	3 years	40to50	lessthan10k		1-2 months ago	primaryincome|majorpurchases|not enough work	No	Do not have a Masters Qualification	15	301-400	stayedthesame	50-100	helpsendsmeet	0	5	5	6	Very likely		often true	Never True	unlikely	Never True	unlikely	sometime true	often true	often true	sometime true
female	27	US	CA	Cohabitating	1	1	0	Atheist	White/Caucasian	6	1		highschoolorged	2004	DNA			emptyanswer		fulltime	currently working	3 years	70to80	30to40		1-2 years ago	fruitfultime|secondaryincome|majorpurchases|giftsholidays	No	Do not have a Masters Qualification	12	201-300	increasedasome	100-200	nicebutirrelevant	0	5	6	8	Very likely		unlikely	sometime true	unlikely	Never True	unlikely	sometime true	often true	often true	sometime true
male	26	US	CA	Currently married	2	1	1	Atheist	White/Caucasian	3	1		4yearcollege	2013	Humanities	English	Physical Science, Anthropology, Weather Studies	3		student	1-2 years ago	4 years	40to50	10to20		2-3 years ago	fruitfultime|primaryincome|challenge|not enough work	No	Do not have a Masters Qualification	25-30	501-1000	increasedalot	200-500	necessaryforendsmeet	1	7	3	8	Very likely		unlikely	unlikely	often true	unlikely	sometime true	unlikely	unlikely	unlikely	often true
male	37	US	MO	Never married	1	0	0	Agnostic	White/Caucasian	10	6		somecollege	2013	Hard Sciences	Computer Science	Introduction to Java Programming and Data Structures	2		student	longer than 2 years ago	6-12 months	10to20	10to20		more than 5 years ago	goodcause|challenge|not enough work	No	Do not have a Masters Qualification	25-30	1000-5000	increasedalot	100-200	necessaryforendsmeet	0	3	3	7	Very likely		unlikely	unlikely	unlikely	unlikely	unlikely	unlikely	unlikely	unlikely	Never True
female	38	US	WI	Currently married	4	1	2	Agnostic	White/Caucasian	5	1		professional	2005	Life Sciences	DVM	Small Animal Surgery Biochemistry Small Animal Medicine	8		parttime	currently working	6 years	100to150	40to50		2-3 years ago	fruitfultime|secondaryincome|giftsholidays	No	Do not have a Masters Qualification	12	101-150	increasedasome	50-100	nicebutirrelevant	0	7	2	9	Very likely		unlikely	unlikely	unlikely	unlikely	unlikely	often true	often true	often true	sometime true
male	69	IN	emptyanswer	Currently married	2	1	0	Catholic	Asian	4	5		Masters	1966	other	English Literature	Poetics, screenwriting	9		parttime	currently working	4 years	lessthan10k	lessthan10k		2-3 years ago	fruitfultime|secondaryincome|FUN|goodcause|challenge|majorpurchases|giftsholidays|not enough work	No	Do not have a Masters Qualification	31-35	401-500	increasedalot	20-50	helpsendsmeet	1	4	4	10	Very likely		unlikely	sometime true	unlikely	Never True	sometime true	sometime true	sometime true	sometime true	sometime true
male	50	US	FL	Never married	0	0	0	Agnostic	White/Caucasian	2	Less than 1 hour		highschoolorged	1982	DNA			emptyanswer		fulltime	currently working	8 years	20to30	20to30		2-4 months ago	secondaryincome|FUN|goodcause|challenge	No	Do not have a Masters Qualification	25-30	501-1000	increasedasome	100-200	helpsendsmeet	0	7	7	10	Very likely		unlikely	unlikely	often true	unlikely	unlikely	unlikely	often true	unlikely	sometime true
female	33	US	ME	Never married	3	1	0	Protestant	White/Caucasian	5	3		highschoolorged	1999	DNA	High School Diploma	Does not apply	1		fulltime	currently working	8 years	30to40	20to30		emptyanswer	fruitfultime|secondaryincome|FUN|goodcause|challenge	No	Do not have a Masters Qualification	20	201-300	increasedalot	100-200	suppliesniceextras	0	7	5	10	Very likely		unlikely	unlikely	often true	often true	unlikely	unlikely	Never True	often true	Never True
female	29	IN	anonymous	Currently married	4	1	2	Hindu	Asian	4	emptyanswer		4yearcollege	2005	other	computer	nothing	anonymous		fulltime	anonymous	5 years	lessthan10k	lessthan10k		1-2 years ago	fruitfultime|FUN|challenge	anonymous	anonymous	more than 40	501-1000	increasedasome	200-500	necessaryforendsmeet	0	9	3	2	Very likely		sometime true	sometime true	sometime true	unlikely	sometime true	often true	sometime true	often true	sometime true
female	35	CA	emptyanswer	Currently married	2	1	1	Atheist	White/Caucasian	Less than 1 hour	12 or more		somecollege	2000	Social Sciences	Psychology	I've only just finished my first year, it's all introductory courses	1		student	currently working	17 years	80to90	50to60		more than 5 years ago	primaryincome|not enough work	Yes	3-4 years ago	25-30	1000-5000	stayedthesame	200-500	necessaryforendsmeet	0	10	10	10	Very likely		unlikely	unlikely	unlikely	unlikely	unlikely	unlikely	unlikely	Never True	sometime true
male	26	IN	anonymous	Currently married	4	2	0	Hindu	Asian	5	4		4yearcollege	2009	Engineering	computer science	java, c++ ,visual basic , dbms	8		fulltime	currently working	4 years	10to20	10to20		emptyanswer	killtime|challenge|majorpurchases	No	Do not have a Masters Qualification	36-40	1000-5000	increasedalot	100-200	necessaryforendsmeet	1	7	8	10	somewhat likely		unlikely	often true	sometime true	sometime true	often true	Never True	unlikely	unlikely	unlikely
male	28	US	OH	Cohabitating	3	1	2	Protestant	White/Caucasian	3	2		4yearcollege	2009	Social Sciences	Economics, History	Economics with Supply Aggregate Supply(far and away the hardest class I ever took) Econometrics Data Analysis Discrete Mathematics	9		fulltime	currently working	2 years	50to60	lessthan10k		1-2 years ago	fruitfultime|secondaryincome|giftsholidays	No	Do not have a Masters Qualification	16	501-1000	increasedasome	200-500	nicebutirrelevant	0	4	3	7	Very likely		often true	often true	unlikely	sometime true	sometime true	often true	unlikely	often true	often true
male	27	US	IL	Never married	0	emptyanswer	0	Agnostic	White/Caucasian	emptyanswer	emptyanswer		4yearcollege	2011	Hard Sciences	Geography	GIS Geography of Petrochemicals	anonymous		emptyanswer	emptyanswer	2 years	20to30	20to30		1-2 years ago	secondaryincome	No	emptyanswer	10	501-1000	stayedthesame	200-500	suppliesniceextras	0	5	5	3	not sure		often true	often true	often true	sometime true	often true	often true	often true	sometime true	sometime true
female	66	US	OK	Currently married	1	0	0	Protestant	White/Caucasian	4	2		4yearcollege	1971	other	Business	Calculus and Economics	6		fulltime	currently working	4 years	30to40	lessthan10k		1-2 years ago	fruitfultime|secondaryincome|killtime|FUN|goodcause|giftsholidays	No	Do not have a Masters Qualification	2	501-1000	stayedthesame	50-100	suppliesniceextras	0	4	3	8	Very likely		unlikely	sometime true	often true	sometime true	unlikely	often true	often true	often true	sometime true
male	42	US	MI	Currently married	5	2	2	Atheist	White/Caucasian	4	2		4yearcollege	1994	Social Sciences	Political Science/History	Public Policy, Psychohistory	7		fulltime	currently working	15 years	60to70	50to60		1-2 years ago	fruitfultime|secondaryincome|FUN|challenge|giftsholidays	No	Do not have a Masters Qualification	10	101-150	increasedasome	20-50	suppliesniceextras	0	6	4	9	Very likely		often true	often true	unlikely	sometime true	unlikely	unlikely	sometime true	sometime true	sometime true
female	37	US	MI	Never married	2	0	0	Evangelical	White/Caucasian	4	Less than 1 hour		4yearcollege	2008	Humanities	English, BA	History of the English Language Writing (took about as far advanced as I could, including independent study)	8		selfemployed	emptyanswer	less than 1 month	50to60	lessthan10k		1-2 years ago	fruitfultime|secondaryincome|killtime|FUN|goodcause|majorpurchases|giftsholidays	No	Do not have a Masters Qualification	31-35	41-50	stayedthesame	50-100	suppliesniceextras	0	7	7	7	Very likely		often true	sometime true	often true	sometime true	Never True	sometime true	Never True	unlikely	Never True
female	25	US	WA	Currently married	2	1	1	other	Hispanic/Latino	3	3		somecollege	2011	Social Sciences	business	statistics,psychology	1		fulltime	currently working	6-12 months	60to70	40to50		1-2 years ago	secondaryincome|giftsholidays	No	Do not have a Masters Qualification	15	1000-5000	increasedasome	100-200	nicebutirrelevant	0	2	4	9	Very likely		often true	often true	unlikely	sometime true	unlikely	often true	often true	sometime true	often true
male	24	US	FL	Never married	1	1	0	other	White/Caucasian	5	3		4yearcollege	2013	Hard Sciences	Chemistry	Analytical Chemistry Physical Chemistry	6		selfemployed	longer than 2 years ago	23 years	20to30	10to20		1-2 years ago	fruitfultime|primaryincome|FUN|majorpurchases	No	Do not have a Masters Qualification	25-30	401-500	increasedasome	200-500	necessaryforendsmeet	0	3	3	6	Very likely		unlikely	often true	often true	often true	unlikely	often true	unlikely	often true	often true
male	25	US	NJ	Cohabitating	1	1	0	Jewish	White/Caucasian	4	1		4yearcollege	2011	Life Sciences	Biology	Genetics, Biochemistry, Organic Chemistry	10		student	currently working	3 years	50to60	lessthan10k		2-3 years ago	fruitfultime|FUN|giftsholidays	No	Do not have a Masters Qualification	5	51-60	stayedthesame	20-50	nicebutirrelevant	0	5	3	9	Very likely		unlikely	unlikely	often true	unlikely	often true	unlikely	often true	sometime true	often true
male	39	US	FL	Currently married	3	2	1	Evangelical	White/Caucasian	1	1		4yearcollege	1997	other	MIS/Business	Managerial accounting Financial accounting	8		fulltime	currently working	3 years	40to50	lessthan10k		6-12 months ago	fruitfultime|primaryincome|goodcause|not enough work	No	Do not have a Masters Qualification	anonymous	501-1000	increasedalot	anonymous	helpsendsmeet	0	3	3	6	Very likely		often true	sometime true	unlikely	sometime true	often true	often true	unlikely	often true	sometime true
male	23	RO	emptyanswer	Never married	2	2	0	other	White/Caucasian	6	2		somecollege	2013	other	Economics	economy of tourism ,Micro and macro economy	7		unemployed	never worked	anonymous	lessthan10k	lessthan10k		3-4 years ago	fruitfultime|secondaryincome	No	Do not have a Masters Qualification	31-35	201-300	stayedthesame	50-100	irrelevant	1	8	8	10	Very likely		unlikely	unlikely	unlikely	often true	often true	unlikely	unlikely	often true	often true
female	35	US	SC	Currently married	2	1	1	Protestant	White/Caucasian	5	1		highschoolorged	1997	DNA	N/A	N/A	1		fulltime	currently working	2 years	30to40	10to20		1-2 years ago	goodcause|challenge	No	Do not have a Masters Qualification	1	11/20/15	decreasedsome	04/06/15	irrelevant	0	7	6	10	Very likely		unlikely	unlikely	unlikely	unlikely	unlikely	unlikely	unlikely	unlikely	unlikely
male	39	IN	anonymous	Currently married	4	1	2	Hindu	Asian	2	8		4yearcollege	1999	Engineering	electrical	computer science	anonymous		fulltime	anonymous	7 years	lessthan10k	lessthan10k		1-2 years ago	fruitfultime|FUN|challenge|majorpurchases	No	Do not have a Masters Qualification	6	501-1000	increasedasome	20-50	necessaryforendsmeet	anonymous	7	3	8	Very likely		sometime true	unlikely	unlikely	unlikely	often true	unlikely	unlikely	often true	unlikely
female	60	US	NC	Divorced	2	2	0	Protestant	White/Caucasian	6	2		other	1974	DNA	n/a	Accounting Business management	1		unemployed	longer than 2 years ago	8 years	lessthan10k	lessthan10k		2-3 years ago	fruitfultime|primaryincome|FUN|challenge|not enough work	No	Do not have a Masters Qualification	20	71-80	decreasedalot	50-100	necessaryforendsmeet	0	5	5	8	Very likely		often true	sometime true	often true	sometime true	often true	often true	often true	unlikely	often true
male	44	US	MO	Currently married	2	0	1	Agnostic	White/Caucasian	5	2		highschoolorged	1989	DNA	na	none	anonymous		fulltime	currently working	10 years	30to40	30to40		1-2 years ago	secondaryincome	No	Do not have a Masters Qualification	10	301-400	decreasedalot	20-50	necessaryforendsmeet	2	4	5	8	Very likely		often true	sometime true	often true	Never True	sometime true	sometime true	sometime true	sometime true	Never True
male	34	US	NC	Cohabitating	1	1	0	Atheist	White/Caucasian	4	2		some<span style='background:pink'>college</span>	2013	Engineering	Computer Engineering	Advanced C Programming Electric and Magnetic Interactions Electronic Circuit Analysis and Design	4		parttime	currently working	3 years	50to60	20to30		6-12 months ago	fruitfultime|secondaryincome|challenge|giftsholidays	No	Do not have a Masters Qualification	6	1000-5000	increasedasome	100-200	suppliesniceextras	0	3	3	9	Very likely		unlikely	unlikely	sometime true	unlikely	sometime true	unlikely	Never True	unlikely	Never True
male	25	US	NJ	Never married	4	1	2	Atheist	White/Caucasian	6	4		somecollege	2008	Social Sciences	Psychology	n/a	3		selfemployed	longer than 2 years ago	5 years	50to60	10to20		6-12 months ago	fruitfultime|primaryincome|secondaryincome|FUN|majorpurchases|giftsholidays	No	Do not have a Masters Qualification	more than 40	1000-5000	increasedalot	200-500	nicebutirrelevant	0	9	8	8	Very likely		unlikely	unlikely	unlikely	unlikely	often true	often true	sometime true	often true	sometime true
male	31	US	emptyanswer	Never married	0	0	0	Atheist	White/Caucasian|African American	9	1		somecollege	2001	anonymous	N/a	N/a	1		selfemployed	1-2 years ago	3 years	20to30	20to30		3-4 years ago	primaryincome	No	Do not have a Masters Qualification	emptyanswer	more than 5000	decreasedalot	200-500	necessaryforendsmeet	0	5	5	10	Very likely		unlikely	unlikely	unlikely	unlikely	unlikely	unlikely	sometime true	unlikely	Never True
male	33	US	PA	Currently married	4	2	3	Atheist	White/Caucasian	5	3		highschoolorged	1999	DNA			anonymous		fulltime	currently working	8 years	40to50	40to50		1-2 years ago	secondaryincome	No	Do not have a Masters Qualification	20	1000-5000	stayedthesame	100-200	helpsendsmeet	1	5	4	9	Very likely		often true	sometime true	unlikely	sometime true	often true	unlikely	Never True	Never True	Never True
male	25	US	WA	Never married	1	1	0	other	White/Caucasian	2	1		2yearcollege	2009	Humanities	Visual Effects	Biology, Chemistry	4		selfemployed	currently working	10 years	50to60	20to30		6-12 months ago	fruitfultime|secondaryincome|majorpurchases|giftsholidays	No	Do not have a Masters Qualification	20	501-1000	stayedthesame	200-500	nicebutirrelevant	0	9	9	7	Very likely		unlikely	sometime true	often true	sometime true	often true	often true	sometime true	emptyanswer	sometime true
male	26	US	MD	Currently married	0	0	0	Evangelical	White/Caucasian	12 or more	3		4yearcollege	2011	other	health care	psychology accounting and advanced psychology	7		fulltime	currently working	5 years	40to50	40to50		1-2 years ago	fruitfultime|secondaryincome	No	Do not have a Masters Qualification	6	61-70	increasedasome	50-100	suppliesniceextras	0	1	1	10	Very likely		unlikely	often true	unlikely	sometime true	often true	often true	often true	unlikely	unlikely
male	31	US	IN	Never married	1	1	0	Agnostic	White/Caucasian	6	1		somecollege	2007	Humanities	Arts	Figure Drawing Javascript	7		selfemployed	currently working	4 years	40to50	40to50		6-12 months ago	fruitfultime|secondaryincome|killtime|FUN|goodcause|challenge|majorpurchases|giftsholidays	No	Do not have a Masters Qualification	10	501-1000	increasedasome	100-200	suppliesniceextras	0	7	5	6	Very likely		unlikely	unlikely	unlikely	often true	unlikely	unlikely	unlikely	unlikely	often true
male	26	IN	anonymous	Never married	3	0	0	Atheist	Asian	4	2		4yearcollege	2009	Engineering	Electrical Engineering	Electric machines, Power systems, Siemens S7-400 PLCs	6		fulltime	currently working	4 years	10to20	10to20		4-5 years ago	fruitfultime|secondaryincome|killtime|goodcause	No	Do not have a Masters Qualification	14	41-50	increasedasome	20-50	suppliesniceextras	0	8	8	7	Very likely		unlikely	unlikely	unlikely	unlikely	unlikely	unlikely	unlikely	often true	unlikely
male	28	US	DC	Never married	0	1	0	Protestant	White/Caucasian	4	6		Masters	2009	Social Sciences	Business	Probability Theory, Linear Algebra, Multivariate Calculus	7		fulltime	currently working	5 years	100to150	100to150		3-4 years ago	secondaryincome|giftsholidays	No	Do not have a Masters Qualification	17	101-150	stayedthesame	100-200	suppliesniceextras	0	3	2	10	Very likely		unlikely	anonymous	unlikely	unlikely	unlikely	unlikely	unlikely	sometime true	unlikely
male	54	US	NC	Currently married	2	0	1	Evangelical	White/Caucasian	3	1		Masters	1988	Engineering	chemical engineering	reactor design chemical plant design advanced heat transfer	8		fulltime	currently working	13 years	50to60	50to60		1-2 years ago	fruitfultime|secondaryincome|challenge	No	Do not have a Masters Qualification	8	31-40	stayedthesame	20-50	nicebutirrelevant	0	6	6	7	Very likely		often true	sometime true	often true	sometime true	often true	sometime true	often true	often true	sometime true
female	42	US	NH	Currently married	2	2	0	other	White/Caucasian|Native American	5	3		highschoolorged	1990	DNA	n/a	general studies	anonymous		fulltime	currently working	3-6 months	80to90	30to40		4-5 years ago	fruitfultime|secondaryincome|goodcause|challenge|majorpurchases|giftsholidays	No	Do not have a Masters Qualification	15	501-1000	increasedasome	20-50	suppliesniceextras	0	7	6	10	Very likely		unlikely	often true	sometime true	often true	often true	often true	sometime true	sometime true	Never True
female	44	US	AR	Divorced	1	0	0	Protestant	White/Caucasian	7	12 or more		somecollege	1988	DNA	general studies	None advanced	1		unabletowork	longer than 2 years ago	12 years	10to20	10to20		6-12 months ago	fruitfultime|secondaryincome|giftsholidays|not enough work	No	Do not have a Masters Qualification	more than 40	151-200	increasedasome	50-100	helpsendsmeet	1	5	5	9	Very likely		unlikely	sometime true	unlikely	Never True	unlikely	often true	often true	unlikely	Never True
female	24	US	TX	Never married	2	2	0	Agnostic	Asian	5	4		4yearcollege	2012	Humanities	Mathematics	theory of linear algebra theory of probability	6		fulltime	currently working	2 years	morethan150	100to150		1-2 months ago	fruitfultime|killtime|FUN|goodcause	No	Do not have a Masters Qualification	20	more than 5000	increasedasome	200-500	irrelevant	0	3	2	5	Very likely		unlikely	unlikely	often true	unlikely	unlikely	unlikely	unlikely	unlikely	sometime true
male	36	US	MD	Currently married	4	1	3	Protestant	White/Caucasian	3	1		Masters	2006	Life Sciences	Biotechnology	Biochemistry, Immunology, Molecular Cell Biology	7		fulltime	currently working	4 years	morethan150	90to100		4-6 months ago	fruitfultime|secondaryincome|killtime|FUN|goodcause|challenge|giftsholidays	No	Do not have a Masters Qualification	20	501-1000	stayedthesame	100-200	nicebutirrelevant	1	8	8	10	Very likely		sometime true	unlikely	often true	often true	sometime true	unlikely	sometime true	sometime true	sometime true
male	41	US	emptyanswer	Cohabitating	2	1	0	Atheist	White/Caucasian	2	1		Masters	1999	Social Sciences	hitory	master thesis seminar advanced italian medieval history advanced french medieval history	7		fulltime	currently working	7 years	100to150	70to80		6-12 months ago	fruitfultime	No	Do not have a Masters Qualification	7	401-500	increasedasome	100-200	irrelevant	0	5	emptyanswer	6	Very likely		unlikely	often true	often true	sometime true	often true	often true	sometime true	sometime true	Never True
male	67	IN	emptyanswer	Currently married	3	1	0	Hindu	Asian	3	1		4yearcollege	1971	emptyanswer	Engineering	I have taken Civil engineering course. I have also taken course on humanity.	8		parttime	emptyanswer	7 years	lessthan10k	lessthan10k		3-4 years ago	secondaryincome	No	emptyanswer	more than 40	101-150	increasedalot	50-100	necessaryforendsmeet	emptyanswer	5	7	4	Very likely		unlikely	sometime true	often true	Never True	often true	Never True	often true	Never True	sometime true
male	42	US	PA	Currently married	4	1	1	Catholic	White/Caucasian	4	7		somecollege	1991	DNA	n/a	n/a	1		parttime	currently working	3 years	20to30	20to30		6-12 months ago	fruitfultime|secondaryincome|killtime|goodcause|challenge|not enough work	No	Do not have a Masters Qualification	12	501-1000	increasedasome	20-50	nicebutirrelevant	0	7	7	6	Very likely		sometime true	sometime true	often true	sometime true	Never True	sometime true	sometime true	sometime true	Never True
male	34	US	CA	Never married	0	0	0	Agnostic	White/Caucasian	6	1		highschoolorged	1998	DNA	None	None	1		unemployed	1-2 years ago	13 years	30to40	30to40		1-2 years ago	primaryincome|secondaryincome|not enough work	No	Do not have a Masters Qualification	25-30	401-500	increasedalot	100-200	necessaryforendsmeet	0	8	8	8	Very likely		unlikely	sometime true	unlikely	sometime true	often true	often true	sometime true	sometime true	Never True
male	30	IN	anonymous	Currently married	6	3	2	Hindu	Asian	7	1		4yearcollege	2009	Engineering	computer	life science humanities	4		fulltime	currently working	2 years	10to20	lessthan10k		1-2 years ago	fruitfultime|FUN|goodcause|challenge|majorpurchases	No	Do not have a Masters Qualification	3	21-30	decreasedsome	10/20/15	suppliesniceextras	0	8	5	8	somewhat likely		sometime true	often true	sometime true	often true	often true	sometime true	often true	unlikely	unlikely
male	31	IN	FL	Currently married	4	0	1	Catholic	Asian	3	2		4yearcollege	2002	Engineering	Mechanical Engineering	Autocad	8		fulltime	currently working	4 years	lessthan10k	lessthan10k		1-2 years ago	fruitfultime|primaryincome|FUN|challenge	No	Do not have a Masters Qualification	10	101-150	increasedasome	06/08/15	helpsendsmeet	0	10	7	10	Very likely		unlikely	unlikely	unlikely	often true	often true	unlikely	unlikely	often true	often true
male	33	RU	emptyanswer	Currently married	2	0	1	Atheist	White/Caucasian	5	1		Masters	2013	Engineering	automatic control systems	Mathematics Engineering	9		fulltime	currently working	13 years	20to30	20to30		more than 5 years ago	fruitfultime|secondaryincome|FUN|goodcause|challenge	No	Do not have a Masters Qualification	15	201-300	stayedthesame	20-50	nicebutirrelevant	0	3	3	8	Very likely		often true	often true	sometime true	unlikely	often true	often true	sometime true	unlikely	sometime true
male	32	US	WA	Divorced	0	0	0	Atheist	White/Caucasian	7	4		highschoolorged	2001	emptyanswer	High School	I haven't taken any advanced classes.	anonymous		fulltime	currently working	2 years	10to20	10to20		2-3 years ago	primaryincome|secondaryincome|majorpurchases|giftsholidays	No	Do not have a Masters Qualification	21-25	1000-5000	increasedalot	100-200	nicebutirrelevant	0	2	2	5	Very likely		unlikely	sometime true	unlikely	sometime true	unlikely	sometime true	Never True	Never True	often true
male	26	US	VA	Never married	0	0	0	Atheist	White/Caucasian	8	10		4yearcollege	2013	Engineering	Information Technology	Data Structures Information and Data Forensics	7		fulltime	currently working	1-3 months	30to40	lessthan10k		6-12 months ago	fruitfultime|secondaryincome|killtime|FUN|goodcause|challenge|majorpurchases|giftsholidays	No	Do not have a Masters Qualification	10	41-50	decreasedalot	10/20/15	nicebutirrelevant	0	6	3	10	Very likely		sometime true	unlikely	often true	unlikely	Never True	often true	unlikely	sometime true	sometime true
female	38	US	NM	Currently married	2	1	1	Agnostic	White/Caucasian	4	Less than 1 hour		highschoolorged	1993	DNA	n/a	n/a	anonymous		selfemployed	longer than 2 years ago	6-12 months	90to100	lessthan10k		6-12 months ago	fruitfultime|secondaryincome|killtime|FUN|goodcause|challenge|majorpurchases|giftsholidays	No	Do not have a Masters Qualification	more than 40	1000-5000	increasedalot	200-500	suppliesniceextras	1	7	6	9	Very likely		often true	often true	unlikely	sometime true	often true	often true	often true	often true	sometime true
male	24	US	MA	Never married	2	2	0	Atheist	White/Caucasian	6	3		4yearcollege	2012	other	Accounting	Auditing Accounting Information Systems Taxation	7		fulltime	currently working	2 years	50to60	20to30		1-2 years ago	fruitfultime|secondaryincome|killtime|giftsholidays	No	Do not have a Masters Qualification	10	101-150	increasedasome	50-100	nicebutirrelevant	0	6	5	6	somewhat likely		often true	often true	unlikely	sometime true	sometime true	sometime true	often true	often true	sometime true
female	57	US	GA	Never married	0	0	0	Protestant	African American	4	1		Masters	1992	Life Sciences	Health Science	Biochemistry Microbiology Anatomy & Physiology	7		fulltime	currently working	8 years	20to30	20to30		2-3 years ago	secondaryincome	No	Do not have a Masters Qualification	15	101-150	increasedalot	50-100	suppliesniceextras	0	8	8	8	Very likely		unlikely	often true	sometime true	sometime true	unlikely	sometime true	Never True	sometime true	Never True
male	24	US	CA	Never married	1	1	0	Atheist	Asian	12 or more	5		somecollege	2013	Hard Sciences	Computer Science	Mechanics - Physics Electricity and Magnetism - Physics	5		student	1-2 years ago	1-3 months	60to70	lessthan10k		1-2 years ago	fruitfultime|killtime|majorpurchases|giftsholidays	No	Do not have a Masters Qualification	more than 40	1000-5000	increasedasome	100-200	suppliesniceextras	0	9	7	9	Very likely		unlikely	unlikely	often true	often true	sometime true	unlikely	sometime true	often true	often true
female	34	US	NY	Currently married	2	1	1	Catholic	White/Caucasian	3	Less than 1 hour		2yearcollege	2001	Humanities	Elementary Education	Psychology and Education	5		fulltime	currently working	14 years	40to50	10to20		3-4 years ago	primaryincome|secondaryincome|majorpurchases|giftsholidays	No	Do not have a Masters Qualification	31-35	more than 5000	stayedthesame	100-200	necessaryforendsmeet	0	8	7	10	Very likely		unlikely	often true	unlikely	sometime true	unlikely	often true	often true	sometime true	Never True
female	22	US	OR	Currently married	2	1	1	Atheist	White/Caucasian	3	1		2yearcollege	2013	DNA	N/A	N/A	anonymous		homemaker	1-2 years ago	anonymous	60to70	10to20		1-2 years ago	fruitfultime|primaryincome|secondaryincome|majorpurchases|giftsholidays	No	Do not have a Masters Qualification	31-35	1000-5000	increasedalot	more than 500	suppliesniceextras	1	6	6	10	Very likely		unlikely	sometime true	unlikely	sometime true	unlikely	sometime true	often true	unlikely	sometime true
male	52	US	IN	Currently married	2	0	1	Agnostic	White/Caucasian	3	1		somecollege	1991	Hard Sciences	IT	Calculus 2 Data structures	6		selfemployed	currently working	3 years	20to30	20to30		1-2 years ago	secondaryincome	No	Do not have a Masters Qualification	20	emptyanswer	stayedthesame	100-200	helpsendsmeet	0	5	3	5	Very likely		unlikely	sometime true	sometime true	sometime true	sometime true	sometime true	often true	sometime true	emptyanswer
female	62	IN	emptyanswer	Currently married	3	4	0	Hindu	Asian	2	1		4yearcollege	1975	emptyanswer	Engineering	I have taken courses in humanities. I have also taken courses in social sciences.	8		parttime	emptyanswer	6 years	lessthan10k	lessthan10k		3-4 years ago	secondaryincome	No	emptyanswer	more than 40	101-150	increasedasome	50-100	suppliesniceextras	0	5	4	5	Very likely		often true	often true	Never True	sometime true	often true	Never True	often true	Never True	unlikely
female	38	US	TX	Divorced	0	0	0	Protestant	White/Caucasian	2	1		4yearcollege	2000	other	Liberal Arts	none, my adv course were finance	1		fulltime	currently working	3 years	10to20	10to20		6-12 months ago	fruitfultime|primaryincome|secondaryincome|killtime|FUN|challenge	No	emptyanswer	20	1000-5000	emptyanswer	50-100	necessaryforendsmeet	0	8	7	10	Very likely		often true	unlikely	unlikely	often true	often true	unlikely	often true	sometime true	sometime true
male	29	US	PA	Never married	0	0	0	Protestant	White/Caucasian	3	Less than 1 hour		4yearcollege	2009	other	Business/Marketing	International Business	emptyanswer		emptyanswer	emptyanswer	emptyanswer	emptyanswer	emptyanswer		emptyanswer		emptyanswer	emptyanswer	emptyanswer	emptyanswer	emptyanswer	emptyanswer	emptyanswer	emptyanswer	emptyanswer	emptyanswer	emptyanswer	emptyanswer		emptyanswer	emptyanswer	emptyanswer	emptyanswer	emptyanswer	emptyanswer	emptyanswer	emptyanswer	emptyanswer
male	39	US	MA	Never married	2	1	0	Agnostic	White/Caucasian	5	2		Masters	2000	Social Sciences	Sociology	Conversation Analysis Ethnographic Methodology	8		selfemployed	currently working	4 years	anonymous	20to30		2-4 months ago	primaryincome|challenge|majorpurchases	No	Do not have a Masters Qualification	31-35	501-1000	increasedalot	100-200	helpsendsmeet	0	6	6	8	Very likely		sometime true	unlikely	sometime true	often true	sometime true	often true	sometime true	often true	Never True
male	21	US	CA	Never married	0	0	0	Atheist	White/Caucasian	5	2		somecollege	2013	Hard Sciences	Physics	Differential Equations English II	1		unemployed	3-6 months ago	6-12 months	40to50	20to30		1-2 years ago	fruitfultime|primaryincome|killtime|FUN|goodcause|challenge|majorpurchases|giftsholidays	No	Do not have a Masters Qualification	25-30	1000-5000	increasedalot	more than 500	necessaryforendsmeet	0	1	1	5	Very likely		unlikely	unlikely	unlikely	often true	unlikely	unlikely	unlikely	unlikely	unlikely
male	35	US	NY	Cohabitating	1	1	0	Catholic	White/Caucasian	6	1		Masters	2009	Humanities	Fine Arts	Advanced Non-Fiction Research Seminar Fiction Workshop-Novel Writing Hertog Research Fellowship	9		parttime	currently working	4 years	70to80	40to50		2-4 months ago	goodcause|challenge|giftsholidays	No	Do not have a Masters Qualification	5	21-30	increasedasome	50-100	nicebutirrelevant	0	7	5	10	Very likely		often true	unlikely	sometime true	unlikely	unlikely	unlikely	sometime true	unlikely	often true
female	55	US	CA	Currently married	1	1	0	Protestant	White/Caucasian	5	2		4yearcollege	1995	Life Sciences	Accounting	Auditing, Tax and Business Management.	4		homemaker	1-2 years ago	2 years	90to100	20to30		1-2 years ago	fruitfultime|challenge	No	Do not have a Masters Qualification	31-35	151-200	decreasedsome	100-200	nicebutirrelevant	0	8	8	10	Very likely		unlikely	unlikely	often true	often true	unlikely	often true	sometime true	unlikely	sometime true
male	29	US	OH	Never married	4	0	3	Atheist	White/Caucasian	8	6		4yearcollege	2008	Hard Sciences	Theoretical Mathematics	Topology, Algebra, Quantum Physics,	8		parttime	currently working	4 years	40to50	20to30		6-12 months ago	primaryincome|secondaryincome|not enough work	No	Do not have a Masters Qualification	36-40	1000-5000	decreasedsome	200-500	suppliesniceextras	0	4	4	7	Very likely		unlikely	unlikely	often true	often true	sometime true	often true	often true	sometime true	sometime true
male	34	IN	emptyanswer	Currently married	4	1	2	Protestant	Asian	3	Less than 1 hour		Masters	2008	other	Computer Science	C-Language, Java, Php	8		fulltime	currently working	7 years	lessthan10k	lessthan10k		2-3 years ago	primaryincome|goodcause	No	Do not have a Masters Qualification	8	201-300	increasedasome	08/10/15	nicebutirrelevant	0	9	2	9	Very likely		unlikely	sometime true	often true	unlikely	often true	sometime true	sometime true	often true	Never True
male	38	US	TN	Currently married	3	0	2	Protestant	Asian	4	4		4yearcollege	1995	other	Computer Science	Computer Science	9		fulltime	currently working	15 years	70to80	70to80		1-2 years ago	fruitfultime|FUN|goodcause|challenge|giftsholidays	No	Do not have a Masters Qualification	20	301-400	increasedasome	50-100	nicebutirrelevant	0	10	10	10	Very likely		unlikely	often true	often true	sometime true	unlikely	often true	Never True	sometime true	Never True
male	42	US	NJ	Currently married	3	1	2	Agnostic	White/Caucasian	3	1		highschoolorged	1989	DNA	General (High School Diploma)	N/A (I don't have a specialty)	anonymous		fulltime	currently working	17 years	90to100	80to90		1-2 years ago	fruitfultime|secondaryincome|majorpurchases|giftsholidays	No	Do not have a Masters Qualification	12	201-300	increasedalot	100-200	helpsendsmeet	1	5	4	8	Very likely		unlikely	often true	unlikely	often true	sometime true	sometime true	often true	sometime true	sometime true
female	49	US	emptyanswer	Currently married	2	2	0	Jewish	White/Caucasian	2	2		4yearcollege	1989	Social Sciences	health services administration	business law in healthcare hospital management	5		fulltime	currently working	3 years	80to90	50to60		6-12 months ago	primaryincome|FUN	No	Do not have a Masters Qualification	4	151-200	increasedalot	100-200	nicebutirrelevant	1	7	5	8	Very likely		unlikely	often true	often true	often true	often true	often true	often true	unlikely	often true
male	29	US	NJ	Never married	5	2	0	Catholic	Pacific Islander	3	1		somecollege	2003	anonymous	Computer Science	C++ JavaScript Visual Basic	5		fulltime	currently working	6-12 months	80to90	30to40		4-6 months ago	fruitfultime	No	Do not have a Masters Qualification	5	501-1000	stayedthesame	50-100	suppliesniceextras	0	4	3	8	somewhat likely		sometime true	often true	often true	unlikely	often true	often true	often true	unlikely	unlikely
male	37	IN	emptyanswer	Currently married	2	2	0	Hindu	Asian	4	1		Masters	2001	other	Geology	Masters in Geology	5		fulltime	currently working	11 years	lessthan10k	lessthan10k		4-5 years ago	fruitfultime|secondaryincome|goodcause|challenge	No	Do not have a Masters Qualification	20	51-60	increasedasome	20-50	suppliesniceextras	1	7	6	10	Very likely		often true	unlikely	often true	often true	often true	often true	unlikely	unlikely	unlikely
female	34	IN	emptyanswer	Currently married	3	1	1	Hindu	Asian	4	6		Masters	2011	Social Sciences	M.com(commerce)	engineering	8		parttime	currently working	2 years	lessthan10k	lessthan10k		4-5 years ago	primaryincome|secondaryincome	Yes	1-2 years ago	25-30	emptyanswer	increasedasome	20-50	helpsendsmeet	2	7	7	10	Very likely		unlikely	unlikely	often true	unlikely	sometime true	often true	unlikely	sometime true	sometime true
female	58	US	FL	Currently married	4	0	2	Catholic	White/Caucasian	2	Less than 1 hour		4yearcollege	1985	Social Sciences	Nursing	MIcrobiology	5		fulltime	currently working	14 years	90to100	40to50		2-4 months ago	secondaryincome|challenge	No	Do not have a Masters Qualification	15	1000-5000	increasedasome	50-100	suppliesniceextras	0	10	7	10	Very likely		unlikely	unlikely	often true	unlikely	unlikely	unlikely	sometime true	unlikely	sometime true
male	33	US	VA	Cohabitating	3	1	2	Agnostic	White/Caucasian	4	Less than 1 hour		highschoolorged	1998	DNA	na	none	1		fulltime	currently working	6 years	30to40	30to40		1-2 years ago	fruitfultime|majorpurchases	No	Do not have a Masters Qualification	36-40	201-300	increasedalot	100-200	helpsendsmeet	1	3	2	10	Very likely		unlikely	often true	unlikely	often true	unlikely	unlikely	sometime true	often true	Never True
male	34	US	AR	Never married	0	0	0	Catholic	White/Caucasian	5	2		somecollege	2007	Humanities	English	Modern European Literature, James Joyce	3		fulltime	currently working	5 years	20to30	lessthan10k		1-2 years ago	fruitfultime|secondaryincome|challenge|giftsholidays	No	Do not have a Masters Qualification	10	91-100	increasedasome	50-100	nicebutirrelevant	0	5	5	5	Very likely		unlikely	often true	often true	sometime true	unlikely	often true	sometime true	sometime true	sometime true
male	29	IN	emptyanswer	Never married	3	2	0	Catholic	Asian	5	Less than 1 hour		Masters	2009	DNA	Finance	MBA (Finance) Diploma in Derivatives & Risk Management	9		fulltime	currently working	3 years	10to20	10to20		3-4 years ago	FUN|goodcause	No	Do not have a Masters Qualification	15	61-70	increasedasome	50-100	suppliesniceextras	0	8	4	10	Very likely		unlikely	unlikely	often true	unlikely	unlikely	unlikely	unlikely	unlikely	unlikely
male	50	IN	emptyanswer	Currently married	2	1	0	Hindu	Asian	4	Less than 1 hour		4yearcollege	1984	Humanities	Banking	Commercial law, banking practices, Customer service	6		fulltime	currently working	5 years	10to20	10to20		2-3 years ago	fruitfultime|primaryincome|FUN|challenge|majorpurchases	No	Do not have a Masters Qualification	15	401-500	increasedalot	20-50	suppliesniceextras	0	8	5	10	Very likely		often true	unlikely	unlikely	unlikely	often true	unlikely	often true	unlikely	often true
male	28	US	MS	Never married	0	0	0	Agnostic	White/Caucasian	4	2		4yearcollege	2009	Engineering	computer engineering	Programming Language Algorithms Software Engineering I	3		fulltime	currently working	3 years	30to40	30to40		6-12 months ago	fruitfultime|secondaryincome|giftsholidays	No	Do not have a Masters Qualification	20	501-1000	increasedasome	100-200	suppliesniceextras	0	7	7	9	Very likely		unlikely	unlikely	unlikely	unlikely	often true	unlikely	sometime true	sometime true	sometime true
female	67	US	TX	Never married	0	0	0	Agnostic	White/Caucasian	2	1		4yearcollege	1972	Humanities	Arts	Graduate courses in watercolor painting(2 years)	10		fulltime	currently working	20 years	30to40	30to40		1-2 years ago	secondaryincome|challenge	No	Do not have a Masters Qualification	20	501-1000	increasedasome	50-100	helpsendsmeet	0	5	6	10	Very likely		unlikely	unlikely	often true	unlikely	sometime true	unlikely	often true	unlikely	sometime true
female	40	IN	emptyanswer	Currently married	5	1	2	Hindu	Asian	2	Less than 1 hour		4yearcollege	1998	DNA	Accounts	Accounting, Computer Science, Hotel management	5		fulltime	currently working	6 years	lessthan10k	lessthan10k		2-3 years ago	fruitfultime|primaryincome|secondaryincome|goodcause|challenge|giftsholidays	No	Do not have a Masters Qualification	10	301-400	increasedasome	10/20/15	helpsendsmeet	0	7	6	8	Very likely		often true	often true	unlikely	often true	often true	sometime true	often true	often true	often true
female	51	US	NJ	Never married	3	2	0	Agnostic	African American	4	Less than 1 hour		somecollege	1981	Social Sciences	Psychology	Physiological Psychology, Statistics	6		selfemployed	longer than 2 years ago	8 years	50to60	10to20		2-3 years ago	fruitfultime|primaryincome|secondaryincome|FUN|challenge	No	Do not have a Masters Qualification	15	51-60	increasedalot	20-50	nicebutirrelevant	0	6	3	8	Very likely		often true	often true	unlikely	often true	often true	often true	unlikely	unlikely	often true
male	23	IN	emptyanswer	Never married	anonymous	anonymous	0	anonymous	anonymous	2	2		4yearcollege	anonymous	Engineering	B. Tech.	Engineering	anonymous		selfemployed	anonymous	anonymous	lessthan10k	lessthan10k		2-3 years ago		No	Do not have a Masters Qualification	25-30	101-150	stayedthesame	10/20/15	necessaryforendsmeet	0	8	7	8	Very likely		Never True	sometime true	often true	sometime true	Never True	sometime true	Never True	often true	sometime true
male	31	US	AZ	Never married	0	0	0	anonymous	White/Caucasian	10	8		4yearcollege	2005	Humanities	Philosophy	Metaphysics, Medieval Philosophy	10		parttime	currently working	6 years	10to20	10to20		1-2 years ago	fruitfultime|secondaryincome	No	Do not have a Masters Qualification	17	501-1000	increasedalot	100-200	suppliesniceextras	0	3	3	6	Very likely		unlikely	unlikely	unlikely	unlikely	often true	unlikely	unlikely	unlikely	sometime true
female	34	US	GA	Divorced	6	2	4	Protestant	African American	Less than 1 hour	Less than 1 hour		somecollege	2013	other	Early Childhood education	Humanities, Geopgraphy	3		student	currently working	3-6 months	20to30	10to20		more than 5 years ago	primaryincome	No	Do not have a Masters Qualification	more than 40	501-1000	increasedasome	200-500	necessaryforendsmeet	emptyanswer	4	4	8	Very likely		unlikely	unlikely	unlikely	often true	often true	often true	often true	unlikely	sometime true
female	24	US	NY	Never married	5	3	0	Agnostic	White/Caucasian	1	Less than 1 hour		4yearcollege	2011	Humanities	Communication and Information Design	Advanced Graphic Design Advance Flash Animation	7		other	6-12 months ago	2 years	50to60	lessthan10k		6-12 months ago	primaryincome|secondaryincome|majorpurchases|not enough work	No	Do not have a Masters Qualification	13	201-300	increasedasome	50-100	necessaryforendsmeet	2	5	5	7	Very likely		unlikely	unlikely	often true	often true	often true	often true	sometime true	often true	Never True
female	28	US	CA	Never married	2	1	1	Atheist	White/Caucasian	6	3		2yearcollege	2009	Social Sciences	Business Administration	Business Law, Marketing	9		selfemployed	currently working	2 years	60to70	10to20		4-5 years ago	primaryincome|secondaryincome	Yes	4-5 years ago	21-25	1000-5000	increasedalot	more than 500	necessaryforendsmeet	0	3	3	emptyanswer	Very likely		always	often true	always	sometime true	always	often true	always	sometime true	often true
female	37	US	TX	Currently married	anonymous	1	anonymous	Protestant	White/Caucasian	1	Less than 1 hour		Masters	2010	other	Community & Regional Planning	Quantitative Methods, Planning Law	6		unemployed	emptyanswer	3 years	anonymous	anonymous		2-3 years ago	primaryincome|majorpurchases|giftsholidays|not enough work	No	1-2 years ago	anonymous	anonymous	anonymous	anonymous	helpsendsmeet	0	3	3	3	Very likely		sometime true	sometime true	Never True	sometime true	Never True	Never True	often true	Never True	sometime true
male	34	IN	emptyanswer	Currently married	4	1	1	Hindu	Asian	5	Less than 1 hour		Masters	2001	Social Sciences	Social Work	Human Resource Management, Business Administration.	9		parttime	currently working	5 years	30to40	20to30		4-5 years ago	fruitfultime|secondaryincome|FUN|goodcause|challenge	Yes	1-2 years ago	25-30	1000-5000	increasedalot	100-200	suppliesniceextras	0	10	8	9	Very likely		often true	always	sometime true	always	sometime true	often true	sometime true	often true	often true
female	37	US	NY	Currently married	4	1	3	other	African American	2	1		Masters	2012	Humanities	Education	Statistics _x000D_ Literacy _x000D_ Advanced LiteracyStatistics _x000D_ Literacy _x000D_ Advanced Literacy	8		fulltime	currently working	3-6 months	40to50	20to30		2-3 years ago	secondaryincome|majorpurchases|giftsholidays	Yes	6-12 months ago	4	31-40	decreasedalot	20-50	helpsendsmeet	1	10	9	6	somewhat likely		always	often true	often true	sometime true	always	often true	often true	often true	often true
female	34	US	NY	Currently married	2	1	1	Catholic	White/Caucasian	2	Less than 1 hour		4yearcollege	2001	Humanities	Elementary Education	Student Teaching, and Psychology 370	1		homemaker	longer than 2 years ago	4 years	40to50	10to20		2-3 years ago	primaryincome|majorpurchases|giftsholidays|not enough work	No	Do not have a Masters Qualification	more than 40	1000-5000	increasedasome	200-500	necessaryforendsmeet	0	1	1	10	Very likely		always	Never True	always	Never True	always	sometime true	Never True	Never True	Never True
female	34	US	VA	Currently married	2	1	0	other	White/Caucasian	12 or more	6		somecollege	1997	DNA	Early Childhood Education	Consumer Chemistry, College English, Sociology	6		selfemployed	currently working	15 years	70to80	10to20		2-3 years ago	secondaryincome|goodcause|giftsholidays	Yes	1-2 years ago	21-25	1000-5000	increasedalot	100-200	nicebutirrelevant	0	6	3	8	Very likely		always	often true	often true	sometime true	often true	Never True	often true	often true	Never True
female	62	US	GA	Divorced	1	1	0	Atheist	White/Caucasian	6	1		4yearcollege	1973	Humanities	english	black world literature - british literature - egyptian literature	8		unemployed	1-2 years ago	3 years	70to80	10to20		more than 5 years ago	primaryincome|not enough work	Yes	1-2 years ago	36-40	201-300	increasedalot	41370	irrelevant	0	7	7	7	Very likely		often true	sometime true	often true	sometime true	often true	sometime true	Never True	often true	Never True
female	35	US	IN	Currently married	9	0	7	Protestant	White/Caucasian	1	Less than 1 hour		lessthanhigh	1994	other	Art	Art, Business, Economics.	8		selfemployed	currently working	19 years	20to30	lessthan10k		3-4 years ago	primaryincome|giftsholidays|not enough work	Yes	1-2 years ago	31-35	1000-5000	increasedalot	100-200	necessaryforendsmeet	0	7	6	8	Very likely		always	always	always	often true	sometime true	often true	Never True	sometime true	Never True
male	30	US	TX	Currently married	4	1	3	Atheist	White/Caucasian	6	Less than 1 hour		2yearcollege	2013	other	Electromechanical Technologies	Digital fundamentals, Programmable Logic Controllers, Microprocessors	7		unemployed	emptyanswer	6-12 months	10to20	lessthan10k		2-3 years ago	fruitfultime|primaryincome|secondaryincome|majorpurchases|giftsholidays|not enough work	Yes	1-2 years ago	more than 40	1000-5000	increasedalot	200-500	necessaryforendsmeet	1	6	4	7	Very likely		always	often true	always	often true	sometime true	often true	often true	sometime true	sometime true
female	27	US	RI	Never married	1	0	1	Atheist	White/Caucasian	6	4		2yearcollege	2010	other	Education (currently going for Bachelor's - graduating May 2014)	Student Teaching, Education Practicum courses in every elementary subject, Special Ed practicum courses	10		other	currently working	1-3 months	10to20	10to20		6-12 months ago	fruitfultime|secondaryincome|majorpurchases|giftsholidays|not enough work	Yes	6-12 months ago	6	41-50	decreasedalot	41567	helpsendsmeet	0	8	7	8	Very likely		always	always	always	sometime true	often true	sometime true	always	often true	often true
male	28	US	GA	Currently married	1	1	0	Agnostic	White/Caucasian	7	4		4yearcollege	2012	Social Sciences	Criminal justice	Integrative seminar, criminal procedures, criminology	8		fulltime	currently working	5 years	50to60	40to50		2-3 years ago	primaryincome|secondaryincome|majorpurchases|giftsholidays	Yes	1-2 years ago	4	401-500	decreasedsome	50-100	suppliesniceextras	0	5	4	7	Very likely		Never True	sometime true	always	sometime true	sometime true	sometime true	always	sometime true	sometime true
female	29	US	emptyanswer	Never married	4	emptyanswer	0	other	White/Caucasian	2	Less than 1 hour		4yearcollege	2006	Hard Sciences	Computer Science	Software Engineering_x000D_ Artificial Intelligence_x000D_ Natural Language Processing	6		selfemployed	currently working	6 years	20to30	20to30		more than 5 years ago	primaryincome	Yes	1-2 years ago	more than 40	more than 5000	increasedalot	more than 500	necessaryforendsmeet	0	6	5	8	Very likely		always	often true	always	often true	Never True	often true	sometime true	Never True	often true
female	49	US	FL	Cohabitating	4	3	1	Agnostic	White/Caucasian	2	1		somecollege	2012	DNA	child care	Early Childhood Development_x000D_ Food Safety	1		parttime	currently working	emptyanswer	70to80	20to30		4-5 years ago	primaryincome	Yes	6-12 months ago	36-40	1000-5000	increasedalot	more than 500	necessaryforendsmeet	2	5	5	9	Very likely		sometime true	Never True	often true	Never True	Never True	often true	Never True	sometime true	Never True
female	34	US	AR	Currently married	2	0	1	Atheist	White/Caucasian	2	1		4yearcollege	2001	Social Sciences	Political Science	Civil Rights and the Constitution, State and Local Government, Public Policy	5		fulltime	currently working	12 years	30to40	30to40		more than 5 years ago	fruitfultime|secondaryincome	Yes	2-3 years ago	5	401-500	increasedasome	20-50	nicebutirrelevant	1	4	3	5	somewhat likely		always	always	sometime true	often true	always	often true	always	always	often true
male	43	US	NC	Never married	1	0	0	Agnostic	White/Caucasian	4	1		4yearcollege	2000	Humanities	Hospitality Management	I took some advanced level courses in culinary and also in restaurant management as well as many in business(Finance, accounting and statistics)	8		fulltime	currently working	6-12 months	20to30	20to30		2-3 years ago	fruitfultime|secondaryincome|killtime|giftsholidays	Yes	4-6 months ago	12	1000-5000	increasedasome	200-500	nicebutirrelevant	0	7	7	8	Very likely		always	always	always	often true	often true	often true	sometime true	always	sometime true
female	31	US	GA	Cohabitating	6	1	5	Agnostic	White/Caucasian	2	1		4yearcollege	2010	Social Sciences	BS criminal justice	abnormal psychology, victimology, deviance and social control	7		homemaker	longer than 2 years ago	3 years	30to40	lessthan10k		1-2 years ago	primaryincome|giftsholidays	Yes	4-6 months ago	31-35	1000-5000	increasedalot	200-500	helpsendsmeet	0	9	10	10	Very likely		always	sometime true	always	sometime true	often true	sometime true	always	Never True	sometime true
female	29	US	KY	Never married	4	1	0	Protestant	White/Caucasian	5	3		somecollege	2011	DNA	Computer Information (I have certificates in Administrative Assisting)	None that I am aware of	1		unemployed	longer than 2 years ago	7 years	anonymous	lessthan10k		2-3 years ago	primaryincome|FUN|goodcause	Yes	2-4 months ago	36-40	1000-5000	increasedalot	200-500	suppliesniceextras	2	7	7	10	Very likely		often true	always	sometime true	always	sometime true	often true	sometime true	always	Never True
male	44	US	FL	Divorced	2	0	2	Agnostic	White/Caucasian	2	Less than 1 hour		4yearcollege	1997	Social Sciences	Political Science	I don't remember	2		fulltime	currently working	16 years	50to60	50to60		4-5 years ago	primaryincome	Yes	1-2 years ago	emptyanswer	1000-5000	stayedthesame	200-500	necessaryforendsmeet	0	7	6	9	Very likely		always	always	often true	always	often true	always	sometime true	sometime true	sometime true
female	58	US	CA	Divorced	4	2	0	other	White/Caucasian	5	3		highschoolorged	1973	DNA	n/a	n/a	1		homemaker	longer than 2 years ago	8 years	20to30	lessthan10k		1-2 years ago	primaryincome|majorpurchases|giftsholidays	Yes	2-4 months ago	25-30	1000-5000	increasedasome	50-100	irrelevant	1	8	5	8	Very likely		always	sometime true	often true	sometime true	always	often true	Never True	always	Never True
male	38	US	WI	Currently married	2	1	0	Agnostic	White/Caucasian	6	3		doctoral	2006	Life Sciences	Pathology	Advanced Biochemistry_x000D_ Advanced Immunolgy_x000D_ Advanced Virology	8		fulltime	emptyanswer	2 years	90to100	50to60		4-5 years ago	fruitfultime|secondaryincome|FUN|goodcause|challenge	Yes	1-2 years ago	8	21-30	decreasedsome	20-50	suppliesniceextras	1	6	6	6	Very likely		always	always	sometime true	always	sometime true	often true	often true	sometime true	Never True
female	40	US	MI	Currently married	3	1	2	Protestant	White/Caucasian	2	Less than 1 hour		4yearcollege	1994	emptyanswer	BAA Broadcast & Cinematic Arts	I honestly don't know. This was 20 years ago.	anonymous		homemaker	longer than 2 years ago	2 years	70to80	lessthan10k		4-6 months ago	primaryincome|secondaryincome|majorpurchases|giftsholidays	Yes	1-2 months ago	31-35	1000-5000	decreasedalot	50-100	helpsendsmeet	1	8	6	10	Very likely		always	sometime true	always	Never True	always	sometime true	Never True	sometime true	Never True
female	37	US	CA	Never married	2	1	0	Atheist	White/Caucasian	8	5		highschoolorged	1994	DNA			emptyanswer		parttime	currently working	7 years	40to50	lessthan10k		1-2 years ago	primaryincome|FUN|majorpurchases|giftsholidays|not enough work	Yes	6-12 months ago	25-30	1000-5000	increasedalot	100-200	helpsendsmeet	0	8	8	8	Very likely		always	often true	always	sometime true	Never True	sometime true	Never True	often true	Never True
female	41	US	OK	Divorced	2	0	1	emptyanswer	White/Caucasian	5	2		2yearcollege	2000	other	NA	Physics_x000D_ Advanced programming languages_x000D_ Advanced digital theory	4		fulltime	currently working	11 years	50to60	50to60		1-2 years ago	fruitfultime|primaryincome|secondaryincome|FUN|goodcause|challenge|giftsholidays	Yes	4-6 months ago	15	1000-5000	increasedasome	100-200	suppliesniceextras	1	7	7	9	Very likely		always	often true	always	often true	always	often true	often true	often true	Never True
female	60	US	OH	Never married	1	0	0	Agnostic	White/Caucasian	4	1		4yearcollege	1986	other	Business Management/Accounting	Advanced Statistics_x000D_ Labor Relations_x000D_ Labor Law	7		fulltime	currently working	12 years	40to50	40to50		2-3 years ago	fruitfultime|secondaryincome|FUN	Yes	1-2 years ago	20	501-1000	increasedalot	200-500	nicebutirrelevant	0	10	9	10	Very likely		often true	always	often true	always	sometime true	sometime true	sometime true	often true	sometime true
[truncated: 21 more columns]
