# Supplementary material for: Lessons Learned from Crowdsourcing Complex Engineering Tasks
Source: PLoS One. 2015 Sep 18;10(9):e0134978. doi: 10.1371/journal.pone.0134978 (PMC4575153; doi:10.1371/journal.pone.0134978)
Supplement: S7 Dataset — (CSV) [file pone.0134978.s007.csv]

User Number:	Submission Quality:	Time Logged In:	Simulations Completed:
Grad Student Group 2:
8	G	10:20:23	26
9	P	1:05:14	6
10	P	1:48:11	5
12	G	9:00:42	37
13	P	3:47:19	17
14	F	3:37:57	5
15	G	3:42:41	6
16	P	2:10:02	2
17	P	4:02:26	6
Grad Student Group 1:
19	G	2:19:34	1
20	G	2:30:20	4
21	F	6:32:07	14
23	G	1:5:19:17	32
25	F	10:42:35	47
27	G	1:22:15:27	36
28	G	45:38	3
29	F	16:25:07	9
Crowd Workers:
32	G	4:29:15	18
34	F	6:37:43	1
35	G	56:24	3
36	G	2:17:05	1
37	G	15:55:08	7
38	P	6:07:48	46
39	F	4:57:15	23
40	G	15:16:19	8
41	P	23:59:09	130
43	G	1:2:20:10	75
47	G	13:35:27	11
48	G	8:19:12	5
51	F	4:36:33	4
52	P	3:55:17	73
