# Supplementary material for: Lessons Learned from Crowdsourcing Complex Engineering Tasks
Source: PLoS One. 2015 Sep 18;10(9):e0134978. doi: 10.1371/journal.pone.0134978 (PMC4575153; doi:10.1371/journal.pone.0134978)
Supplement: S8 Dataset — (TXT) [file pone.0134978.s008.txt]

Note: Numbers of cases and simulations in parentheses indicate a task or CFD case that was later deleted by the user.

Grad Student Group 2:

User #8:
Sessions: 34	Total Duration: 27:21:2:32	Active Time: 0:10:20:23(1.55%)

Cases for challenge:	14(3)
Preprocess: 	Unrun: 0(0)	Running: 0(0)	Done: 22(3)	Canceled: 0(0)	Error: 0(0)	
Simulation: 	Unrun: 8(0)	Running: 0(0)	Done: 23(3)	Canceled: 1(0)	Error: 0(0)	
Postprocess: 	Unrun: 18(0)	Running: 0(0)	Done: 24(3)	Canceled: 1(0)	Error: 0(0)	


User #9: 
Sessions: 2	Total Duration: 0:3:9:16	Active Time: 0:1:5:14(34.47%)

Cases for challenge:	3(4)
Preprocess: 	Unrun: 0(0)	Running: 0(0)	Done: 5(5)	Canceled: 0(0)	Error: 0(0)	
Simulation: 	Unrun: 2(1)	Running: 0(0)	Done: 3(3)	Canceled: 0(1)	Error: 0(0)	
Postprocess: 	Unrun: 2(2)	Running: 0(0)	Done: 3(2)	Canceled: 0(1)	Error: 0(0)	


User #10:
Sessions: 2	Total Duration: 6:1:16:16	Active Time: 0:1:48:11(1.24%)

Cases for challenge:	1(1)
Preprocess: 	Unrun: 0(0)	Running: 0(0)	Done: 3(4)	Canceled: 0(0)	Error: 0(0)	
Simulation: 	Unrun: 0(1)	Running: 0(0)	Done: 3(2)	Canceled: 0(1)	Error: 0(0)	
Postprocess: 	Unrun: 2(1)	Running: 0(0)	Done: 1(3)	Canceled: 0(1)	Error: 0(0)


User #12:
Sessions: 33	Total Duration: 14:8:49:51	Active Time: 0:9:0:42(2.61%)

Cases for challenge:	2(8)
Preprocess: 	Unrun: 0(2)	Running: 0(0)	Done: 16(20)	Canceled: 0(0)	Error: 0(0)	
Simulation: 	Unrun: 7(2)	Running: 0(0)	Done: 18(19)	Canceled: 1(1)	Error: 0(0)	
Postprocess: 	Unrun: 19(12)	Running: 0(0)	Done: 16(9)	Canceled: 0(1)	Error: 0(0)


User #13: 
Sessions: 4	Total Duration: 6:22:27:28	Active Time: 0:3:47:19(2.28%)

Cases for challenge:	1(0)
Preprocess: 	Unrun: 0(0)	Running: 0(0)	Done: 16(0)	Canceled: 0(0)	Error: 0(0)	
Simulation: 	Unrun: 0(0)	Running: 0(0)	Done: 17(0)	Canceled: 0(0)	Error: 1(0)	
Postprocess: 	Unrun: 7(0)	Running: 0(0)	Done: 12(0)	Canceled: 1(0)	Error: 0(0)


User #14:
Sessions: 9	Total Duration: 15:5:44:16	Active Time: 0:3:37:57(0.99%)

Cases for challenge:	1(0)
Preprocess: 	Unrun: 0(0)	Running: 0(0)	Done: 3(0)	Canceled: 0(0)	Error: 0(0)	
Simulation: 	Unrun: 2(0)	Running: 0(0)	Done: 5(0)	Canceled: 0(0)	Error: 0(0)	
Postprocess: 	Unrun: 5(0)	Running: 0(0)	Done: 2(0)	Canceled: 0(0)	Error: 0(0)


User #15:
Sessions: 3	Total Duration: 7:16:38:22	Active Time: 0:3:42:41(2.01%)	

Cases for challenge:	6(0)
Preprocess: 	Unrun: 0(0)	Running: 0(0)	Done: 6(0)	Canceled: 0(0)	Error: 0(0)	
Simulation: 	Unrun: 0(0)	Running: 0(0)	Done: 6(0)	Canceled: 0(0)	Error: 0(0)	
Postprocess: 	Unrun: 1(0)	Running: 0(0)	Done: 5(0)	Canceled: 0(0)	Error: 0(0)


User #16: 
Sessions: 4	Total Duration: 5:15:4:26	Active Time: 0:2:10:2(1.6%)

Cases for challenge:	1(0)
Preprocess: 	Unrun: 0(0)	Running: 0(0)	Done: 2(0)	Canceled: 0(0)	Error: 0(0)	
Simulation: 	Unrun: 0(0)	Running: 0(0)	Done: 2(0)	Canceled: 0(0)	Error: 0(0)	
Postprocess: 	Unrun: 1(0)	Running: 0(0)	Done: 1(0)	Canceled: 0(0)	Error: 0(0)	


User #17:
Sessions: 6	Total Duration: 3:13:41:9	Active Time: 0:4:2:26(4.72%)

Cases for challenge:	5(1)
Preprocess: 	Unrun: 0(0)	Running: 0(0)	Done: 5(1)	Canceled: 0(0)	Error: 0(0)	
Simulation: 	Unrun: 0(0)	Running: 0(0)	Done: 5(1)	Canceled: 0(0)	Error: 0(0)	
Postprocess: 	Unrun: 0(0)	Running: 0(0)	Done: 5(1)	Canceled: 0(0)	Error: 0(0)	


Grad Student Group 1:

User #19:
Sessions: 2	Total Duration: 0:9:19:27	Active Time: 0:2:19:34(24.95%)

Cases for challenge:	1(0)
Preprocess: 	Unrun: 0(0)	Running: 0(0)	Done: 1(0)	Canceled: 0(0)	Error: 0(0)	
Simulation: 	Unrun: 0(0)	Running: 0(0)	Done: 1(0)	Canceled: 0(0)	Error: 0(0)	
Postprocess: 	Unrun: 0(0)	Running: 0(0)	Done: 1(0)	Canceled: 0(0)	Error: 0(0)


User #20: 
Sessions: 43	Total Duration: 20:11:28:30	Active Time: 0:2:30:20(0.51%)

Cases for challenge:	4(0)
Preprocess: 	Unrun: 0(0)	Running: 0(0)	Done: 4(0)	Canceled: 0(0)	Error: 0(0)	
Simulation: 	Unrun: 0(0)	Running: 0(0)	Done: 4(0)	Canceled: 0(0)	Error: 0(0)	
Postprocess: 	Unrun: 0(0)	Running: 0(0)	Done: 4(0)	Canceled: 0(0)	Error: 0(0)

	
User #21:
Sessions: 6	Total Duration: 14:11:28:41	Active Time: 0:6:32:7(1.88%)

Cases for challenge:	5(1)
Preprocess: 	Unrun: 0(0)	Running: 0(0)	Done: 11(4)	Canceled: 0(1)	Error: 0(0)	
Simulation: 	Unrun: 0(2)	Running: 0(0)	Done: 11(3)	Canceled: 0(0)	Error: 0(0)	
Postprocess: 	Unrun: 2(5)	Running: 0(0)	Done: 9(0)	Canceled: 0(0)	Error: 0(0)


User #23: 
Sessions: 22	Total Duration: 14:2:23:14	Active Time: 1:5:19:17(8.67%)

Cases for challenge:	16(5)
Preprocess: 	Unrun: 0(0)	Running: 0(0)	Done: 30(11)	Canceled: 1(0)	Error: 0(0)	
Simulation: 	Unrun: 4(1)	Running: 0(0)	Done: 23(9)	Canceled: 1(1)	Error: 4(0)	
Postprocess: 	Unrun: 16(6)	Running: 0(0)	Done: 16(5)	Canceled: 0(0)	Error: 0(0)	


User #25: 
Sessions: 5	Total Duration: 6:11:36:16	Active Time: 0:10:42:35(6.88%)

Cases for challenge:	1(0)
Preprocess: 	Unrun: 0(0)	Running: 0(0)	Done: 48(0)	Canceled: 0(0)	Error: 0(0)	
Simulation: 	Unrun: 0(0)	Running: 0(0)	Done: 47(0)	Canceled: 0(0)	Error: 1(0)	
Postprocess: 	Unrun: 44(0)	Running: 0(0)	Done: 4(0)	Canceled: 0(0)	Error: 0(0)


User #27: 
Sessions: 95	Total Duration: 14:12:23:49	Active Time: 1:22:15:27(13.28%)

Cases for challenge:	23(3)
Preprocess: 	Unrun: 0(1)	Running: 0(0)	Done: 35(6)	Canceled: 0(1)	Error: 0(0)	
Simulation: 	Unrun: 5(1)	Running: 0(0)	Done: 30(6)	Canceled: 1(1)	Error: 1(0)	
Postprocess: 	Unrun: 5(1)	Running: 0(0)	Done: 30(6)	Canceled: 2(1)	Error: 0(0)


User #28: 
Sessions: 1	Total Duration: 0:0:45:38	Active Time: 0:0:45:38(100.0%)

Cases for challenge:	1(0)
Preprocess: 	Unrun: 0(0)	Running: 0(0)	Done: 3(0)	Canceled: 0(0)	Error: 0(0)	
Simulation: 	Unrun: 0(0)	Running: 0(0)	Done: 3(0)	Canceled: 0(0)	Error: 0(0)	
Postprocess: 	Unrun: 2(0)	Running: 0(0)	Done: 1(0)	Canceled: 0(0)	Error: 0(0)


User #29: 
Sessions: 5	Total Duration: 5:23:58:30	Active Time: 0:16:25:7(11.4%)

Cases for challenge:	5(0)
Preprocess: 	Unrun: 0(0)	Running: 0(0)	Done: 9(0)	Canceled: 0(0)	Error: 0(0)	
Simulation: 	Unrun: 0(0)	Running: 0(0)	Done: 9(0)	Canceled: 0(0)	Error: 0(0)	
Postprocess: 	Unrun: 0(0)	Running: 0(0)	Done: 9(0)	Canceled: 0(0)	Error: 0(0)


Crowd Workers:

User #32:
Sessions: 23	Total Duration: 8:1:3:43	Active Time: 0:4:29:15(2.32%)	

Cases for challenge:	1(9)
Preprocess: 	Unrun: 0(2)	Running: 0(0)	Done: 1(19)	Canceled: 0(2)	Error: 0(0)	
Simulation: 	Unrun: 0(12)	Running: 0(0)	Done: 1(17)	Canceled: 0(5)	Error: 0(2)	
Postprocess: 	Unrun: 0(30)	Running: 0(0)	Done: 1(5)	Canceled: 0(1)	Error: 0(0)


User #34:
Sessions: 2	Total Duration: 10:20:0:29	Active Time: 0:6:37:43(2.55%)

Cases for challenge:	1(1)
Preprocess: 	Unrun: 0(0)	Running: 0(0)	Done: 1(1)	Canceled: 0(0)	Error: 0(0)	
Simulation: 	Unrun: 0(0)	Running: 0(0)	Done: 1(0)	Canceled: 0(1)	Error: 0(0)	
Postprocess: 	Unrun: 0(0)	Running: 0(0)	Done: 1(0)	Canceled: 0(1)	Error: 0(0)	


User #35: 
Sessions: 5	Total Duration: 13:2:2:46	Active Time: 0:0:56:24(0.3%)

Cases for challenge:	4(1)
Preprocess: 	Unrun: 0(0)	Running: 0(0)	Done: 4(0)	Canceled: 0(2)	Error: 0(0)	
Simulation: 	Unrun: 0(2)	Running: 0(0)	Done: 3(0)	Canceled: 2(0)	Error: 0(0)	
Postprocess: 	Unrun: 0(1)	Running: 0(0)	Done: 3(0)	Canceled: 3(1)	Error: 0(0)


User #36: 
Sessions: 3	Total Duration: 3:2:12:53	Active Time: 0:2:17:5(3.08%)

Cases for challenge:	1(0)
Preprocess: 	Unrun: 0(0)	Running: 0(0)	Done: 1(0)	Canceled: 0(0)	Error: 0(0)	
Simulation: 	Unrun: 0(0)	Running: 0(0)	Done: 1(0)	Canceled: 0(0)	Error: 0(0)	
Postprocess: 	Unrun: 0(0)	Running: 0(0)	Done: 1(0)	Canceled: 0(0)	Error: 0(0)


User #37: 
Sessions: 13	Total Duration: 9:3:51:41	Active Time: 0:15:55:8(7.24%)

Cases for challenge:	4(2)
Preprocess: 	Unrun: 0(0)	Running: 0(0)	Done: 4(2)	Canceled: 0(0)	Error: 0(0)	
Simulation: 	Unrun: 0(0)	Running: 0(0)	Done: 4(3)	Canceled: 0(1)	Error: 0(0)	
Postprocess: 	Unrun: 0(2)	Running: 0(0)	Done: 4(2)	Canceled: 0(0)	Error: 0(0)		


User #38:
Sessions: 18	Total Duration: 23:2:27:13	Active Time: 0:6:7:48(1.11%)

Cases for challenge:	2(11)
Preprocess: 	Unrun: 0(0)	Running: 0(0)	Done: 5(40)	Canceled: 0(4)	Error: 0(0)	
Simulation: 	Unrun: 0(6)	Running: 0(0)	Done: 5(41)	Canceled: 0(13)	Error: 0(13)	
Postprocess: 	Unrun: 0(8)	Running: 0(0)	Done: 5(40)	Canceled: 0(26)	Error: 0(0)	


User #39: 
Sessions: 12	Total Duration: 5:23:22:39	Active Time: 0:4:57:15(3.46%)

Cases for challenge:	8(15)
Preprocess: 	Unrun: 0(0)	Running: 0(0)	Done: 8(16)	Canceled: 0(0)	Error: 0(0)	
Simulation: 	Unrun: 0(0)	Running: 0(0)	Done: 8(15)	Canceled: 0(1)	Error: 0(0)	
Postprocess: 	Unrun: 0(0)	Running: 0(0)	Done: 8(15)	Canceled: 0(1)	Error: 0(0)


User #40:  
Sessions: 8	Total Duration: 14:1:54:54	Active Time: 0:15:16:19(4.52%)

Cases for challenge:	6(3)
Preprocess: 	Unrun: 0(0)	Running: 0(0)	Done: 6(3)	Canceled: 0(0)	Error: 0(0)	
Simulation: 	Unrun: 0(1)	Running: 0(0)	Done: 6(2)	Canceled: 0(0)	Error: 0(0)	
Postprocess: 	Unrun: 0(0)	Running: 0(0)	Done: 6(2)	Canceled: 0(1)	Error: 0(0)	


User #41: 
Sessions: 18	Total Duration: 13:23:38:40	Active Time: 0:23:59:9(7.15%)

Cases for challenge:	2(6)
Preprocess: 	Unrun: 0(0)	Running: 0(0)	Done: 60(72)	Canceled: 1(2)	Error: 0(0)	
Simulation: 	Unrun: 5(19)	Running: 0(0)	Done: 73(57)	Canceled: 4(7)	Error: 0(0)	
Postprocess: 	Unrun: 27(46)	Running: 0(0)	Done: 54(34)	Canceled: 1(3)	Error: 0(0)	


User #43:
Sessions: 14	Total Duration: 7:15:21:38	Active Time: 1:2:20:10(14.36%)

Cases for challenge:	5(48)
Preprocess: 	Unrun: 0(2)	Running: 0(0)	Done: 6(100)	Canceled: 0(7)	Error: 0(0)	
Simulation: 	Unrun: 0(41)	Running: 0(0)	Done: 7(68)	Canceled: 1(19)	Error: 0(0)	
Postprocess: 	Unrun: 1(70)	Running: 0(0)	Done: 7(51)	Canceled: 0(8)	Error: 0(0)	


User #47:
Sessions: 3	Total Duration: 6:23:35:47	Active Time: 0:13:35:27(8.11%)

Cases for challenge:	10(3)
Preprocess: 	Unrun: 0(0)	Running: 0(0)	Done: 10(3)	Canceled: 0(0)	Error: 0(0)	
Simulation: 	Unrun: 0(1)	Running: 0(0)	Done: 9(2)	Canceled: 1(0)	Error: 1(0)	
Postprocess: 	Unrun: 2(3)	Running: 0(0)	Done: 9(0)	Canceled: 0(0)	Error: 0(0)


User #48: 
Sessions: 5	Total Duration: 10:22:39:43	Active Time: 0:8:19:12(3.17%)

Cases for challenge:	5(0)
Preprocess: 	Unrun: 0(0)	Running: 0(0)	Done: 5(0)	Canceled: 0(0)	Error: 0(0)	
Simulation: 	Unrun: 0(0)	Running: 0(0)	Done: 5(0)	Canceled: 0(0)	Error: 0(0)	
Postprocess: 	Unrun: 1(0)	Running: 0(0)	Done: 4(0)	Canceled: 0(0)	Error: 0(0)	


User #51: 
Sessions: 30	Total Duration: 25:20:17:46	Active Time: 0:4:36:33(0.74%)

Cases for challenge:	2(0)
Preprocess: 	Unrun: 0(0)	Running: 0(0)	Done: 2(0)	Canceled: 0(0)	Error: 0(0)	
Simulation: 	Unrun: 0(0)	Running: 0(0)	Done: 4(0)	Canceled: 0(0)	Error: 0(0)	
Postprocess: 	Unrun: 2(0)	Running: 0(0)	Done: 2(0)	Canceled: 0(0)	Error: 0(0)	
		

User #52: 
Sessions: 15	Total Duration: 25:23:54:28	Active Time: 0:3:55:17(0.63%)

Cases for challenge:	1(3)
Preprocess: 	Unrun: 0(0)	Running: 0(0)	Done: 38(36)	Canceled: 0(1)	Error: 0(0)	
Simulation: 	Unrun: 0(0)	Running: 0(0)	Done: 38(35)	Canceled: 0(2)	Error: 0(0)	
Postprocess: 	Unrun: 0(1)	Running: 0(0)	Done: 38(34)	Canceled: 0(2)	Error: 0(0)	
